# Supplementary material for: Coculture with hiPS-derived intestinal cells enhanced human hepatocyte functions in a pneumatic-pressure-driven two-organ microphysiological system
Source: Sci Rep. 2021 Mar 8;11:5437. doi: 10.1038/s41598-021-84861-y (PMC7940409; doi:10.1038/s41598-021-84861-y)
Supplement: Supplementary file 2 — Supplementary Information 2. [file 41598_2021_84861_MOESM2_ESM.xlsx]

## Sheet: Proteins
Protein FDR Confidence: Combined	Accession	Description	Exp. q-value: Combined	Sum PEP Score	Coverage [%]	# Peptides	# PSMs	# Unique Peptides	# Protein Groups	# AAs	MW [kDa]	calc. pI	Score Sequest HT: Sequest HT	# Peptides (by Search Engine): Sequest HT	# Razor Peptides	PXB/control Ratio: (F4, Sample) / (F2, Sample)	iPS/control Abundance Ratio: (F3, Sample) / (F2, Sample)	Co-culture/control Abundance Ratio: (F1, Sample) / (F2, Sample)	Co-culture/PXB Abundance Ratio: (F1, Sample) / (F4, Sample)	Co-culture/iPS Abundance Ratio: (F1, Sample) / (F3, Sample)	iPS/PXB	Cocultrue abundance	Control Abundances (Grouped): F2, Sample	iPS Abundances (Grouped): F3, Sample	PXB Abundances (Grouped): F4, Sample	Found in Sample: [S1] F1: Sample	Found in Sample: [S2] F2: Sample	Found in Sample: [S3] F3: Sample	Found in Sample: [S4] F4: Sample	Modifications
High	Q9ULV4-3	Isoform 3 of Coronin-1C [OS=Homo sapiens]	0.001	1.982	2	1	1	1	1	527	58.9	7.75	2.13	1	0	0.01	0.01	0.01			#REF!		400			Not Found	High	Not Found	Not Found
High	Q9P1F3	Costars family protein ABRACL [OS=Homo sapiens]	0	2.657	20	1	1	1	1	81	9.1	6.29	3.35	1	0						#REF!					High	Not Found	Not Found	Not Found	Acetyl [N-Term]
High	Q76M96-2	Isoform 2 of Coiled-coil domain-containing protein 80 [OS=Homo sapiens]	0	3.343	1	1	1	1	1	961	109.4	9.72	2.62	1	0						#REF!					High	Not Found	Not Found	Not Found
High	Q16819	Meprin A subunit alpha [OS=Homo sapiens]	0	9.241	3	1	1	1	1	746	84.4	5.72	5.38	1	0						#REF!					High	Not Found	Not Found	Not Found
High	P55209	Nucleosome assembly protein 1-like 1 [OS=Homo sapiens]	0	2.762	4	1	1	1	1	391	45.3	4.46	2.57	1	0						#REF!					Not Found	High	Not Found	Not Found
High	P0C0L5	Complement C4-B [OS=Homo sapiens]	0	84.673	12	17	77	1	1	1744	192.6	7.27	249.69	17	0						#REF!					High	Not Found	Not Found	Not Found
High	Q00610-1	Clathrin heavy chain 1 [OS=Homo sapiens]	0	2.605	1	1	1	1	1	1675	191.5	5.69	0	1	0						#REF!					High	Not Found	Not Found	Not Found
High	Q99574	Neuroserpin [OS=Homo sapiens]	0.001	1.926	2	1	1	1	1	410	46.4	4.91	2.23	1	0						#REF!					High	Not Found	Not Found	Not Found
High	Q96G03	Phosphoglucomutase-2 [OS=Homo sapiens]	0	2.625	2	1	1	1	1	612	68.2	6.73	1.94	1	0						#REF!					Not Found	High	Not Found	Not Found
High	Q04917	14-3-3 protein eta [OS=Homo sapiens]	0	5.026	8	2	5	1	1	246	28.2	4.84	13.24	2	0						#REF!					Not Found	High	Not Found	Not Found
High	Q10471	Polypeptide N-acetylgalactosaminyltransferase 2 [OS=Homo sapiens]	0.001	1.987	1	1	1	1	1	571	64.7	8.35	0	1	0						#REF!					High	Not Found	Not Found	Not Found
High	O43556-4	Isoform 3 of Epsilon-sarcoglycan [OS=Homo sapiens]	0.004	1.523	2	1	2	1	1	462	52.5	6.55	1.8	1	0						#REF!					Not Found	High	High	Not Found
High	P55083-2	Isoform 2 of Microfibril-associated glycoprotein 4 [OS=Homo sapiens]	0	6.794	6	1	1	1	1	279	31.1	5.66	4.55	1	0						#REF!					High	Not Found	Not Found	Not Found
High	P12955	xaa-Pro dipeptidase [OS=Homo sapiens]	0	2.719	2	1	3	1	1	493	54.5	6	7.16	1	0						#REF!					High	High	High	Not Found
High	O15232	Matrilin-3 [OS=Homo sapiens]	0	3.697	3	1	1	1	1	486	52.8	6.7	3.35	1	0						#REF!					Not Found	Not Found	Not Found	High
High	O00187-1	Mannan-binding lectin serine protease 2 [OS=Homo sapiens]	0	3.493	2	1	2	1	1	686	75.7	5.63	5.05	1	0						#REF!					Not Found	High	Not Found	High
High	Q9H7Y0-1	Deleted in autism-related protein 1 [OS=Homo sapiens]	0	4.147	7	2	2	2	1	433	48.5	7.83	2.27	2	0						#REF!					High	Not Found	High	Not Found
High	P00325	Alcohol dehydrogenase 1B [OS=Homo sapiens]	0	6.737	4	1	1	1	1	375	39.8	8.29	5.51	1	0						#REF!					Not Found	Not Found	Not Found	High
High	P99999	cytochrome c [OS=Homo sapiens]	0.001	1.853	10	1	1	1	1	105	11.7	9.57	1.92	1	0						#REF!					Not Found	Not Found	Not Found	High
High	Q96IU4	Protein ABHD14B [OS=Homo sapiens]	0	4.187	7	1	1	1	1	210	22.3	6.4	2.73	1	0						#REF!					Not Found	Not Found	Not Found	High
High	Q96H15-1	T-cell immunoglobulin and mucin domain-containing protein 4 [OS=Homo sapiens]	0	2.702	3	1	2	1	1	378	41.6	6.1	3.8	1	0						#REF!					Not Found	High	High	Not Found
High	P15144	aminopeptidase N [OS=Homo sapiens]	0.001	2.085	1	1	1	1	1	967	109.5	5.48	1.64	1	0						#REF!					Not Found	Not Found	Not Found	High
High	Q04446	1,4-alpha-glucan-branching enzyme [OS=Homo sapiens]	0.009	1.303	2	1	1	1	1	702	80.4	6.32	0	1	0						#REF!					Not Found	Not Found	High	Not Found
High	P09622	Dihydrolipoyl dehydrogenase, mitochondrial [OS=Homo sapiens]	0	2.144	3	1	1	1	1	509	54.1	7.85	0	1	0						#REF!					Not Found	Not Found	Not Found	High
High	A6NHL2-1	Tubulin alpha chain-like 3 [OS=Homo sapiens]	0	3.445	4	1	1	1	1	446	49.9	6.05	3.43	1	0						#REF!					Not Found	Not Found	Not Found	High
High	Q96KP4	cytosolic non-specific dipeptidase [OS=Homo sapiens]	0	2.564	4	1	1	1	1	475	52.8	5.97	2.88	1	0						#REF!					Not Found	Not Found	Not Found	High
High	P31948-2	Isoform 2 of Stress-induced-phosphoprotein 1 [OS=Homo sapiens]	0	3.341	2	1	4	1	1	590	68	7.74	6.24	1	0						#REF!					High	High	High	High
High	Q96PL1	secretoglobin family 3A member 2 [OS=Homo sapiens]	0	3.034	15	1	2	1	1	93	10.2	7.28	5.66	1	0						#REF!					High	Not Found	High	Not Found
High	P04424	argininosuccinate lyase [OS=Homo sapiens]	0.009	1.29	3	1	1	1	1	464	51.6	6.48	0	1	0						#REF!					Not Found	Not Found	Not Found	High
High	P00746	Complement factor D [OS=Homo sapiens]	0	3.717	7	1	2	1	1	253	27	7.71	7.47	1	0						#REF!					High	Not Found	High	Not Found
Medium	O60610-1	Protein diaphanous homolog 1 [OS=Homo sapiens]	0.015	1.16	1	1	1	1	1	1272	141.3	5.41	2.52	1	0						#REF!					Not Found	Not Found	Not Found	High
High	Q14766-4	Isoform 4 of Latent-transforming growth factor beta-binding protein 1 [OS=Homo sapiens]	0	3.807	1	1	1	1	1	1722	186.7	5.96	2.23	1	0						#REF!					Peak Found	Not Found	Peak Found	High
High	P00995	Serine protease inhibitor Kazal-type 1 [OS=Homo sapiens]	0	9.482	30	1	2	1	1	79	8.5	7.61	9.36	1	0						#REF!					High	Not Found	High	Not Found
Medium	Q86Y46	Keratin, type II cytoskeletal 73 [OS=Homo sapiens]	0.022	1.057	2	1	1	1	1	540	58.9	7.23	2.03	1	0						#REF!					Not Found	Peak Found	High	Not Found
Medium	P35030	Trypsin-3 [OS=Homo sapiens]	0.015	1.158	3	1	1	1	1	304	32.5	7.49	0	1	0						#REF!					Not Found	Not Found	High	Not Found
High	Q15746-1	Myosin light chain kinase, smooth muscle [OS=Homo sapiens]	0.001	2.036	1	1	1	1	1	1914	210.6	6.15	1.87	1	0	0.01	0.01	0.927	100	100	#REF!	192.4	207.6			Peak Found	High	Not Found	Not Found
High	Q6V0I7-1	Protocadherin Fat 4 [OS=Homo sapiens]	0	2.904	0	1	2	1	1	4981	542.4	4.94	4.41	1	0	0.01	0.01	1.078	100	100	#REF!	207.5	192.5			High	High	Not Found	Not Found
High	P07360	Complement component C8 gamma chain [OS=Homo sapiens]	0	26.223	29	4	5	4	1	202	22.3	8.31	18.02	4	0			100	100	100	#REF!	400				High	Not Found	Not Found	Not Found
High	P05154	Plasma serine protease inhibitor [OS=Homo sapiens]	0	7.566	3	1	2	1	1	406	45.6	9.26	6.99	1	0			100	100	100	#REF!	400				High	Not Found	Not Found	Not Found
Medium	Q8N114	Protein shisa-5 [OS=Homo sapiens]	0.015	1.154	3	1	1	1	1	240	25.6	6.68	0	1	0			100	100	100	#REF!	400				High	Not Found	Not Found	Not Found
High	O76061	Stanniocalcin-2 [OS=Homo sapiens]	0	7.162	8	1	1	1	1	302	33.2	7.3	6.89	1	0			100	100	100	#REF!	400				High	Not Found	Not Found	Not Found
High	P04196	Histidine-rich glycoprotein [OS=Homo sapiens]	0	10.27	7	3	4	3	1	525	59.5	7.5	9.97	3	0			100	100	100	#REF!	400				High	Not Found	Not Found	Not Found
High	P61916	Epididymal secretory protein E1 [OS=Homo sapiens]	0.001	1.713	7	1	1	1	1	151	16.6	7.65	2.59	1	0			100	100	100	#REF!	400				High	Not Found	Not Found	Not Found
High	O75339	Cartilage intermediate layer protein 1 [OS=Homo sapiens]	0.001	1.773	1	1	1	1	1	1184	132.5	8.41	0	1	0			100	100	100	#REF!	400				High	Not Found	Not Found	Not Found
High	P08833	Insulin-like growth factor-binding protein 1 [OS=Homo sapiens]	0	4.927	8	2	2	2	1	259	27.9	5.19	4.62	2	0			100	100	100	#REF!	400				High	Not Found	Not Found	Not Found
High	P29622	Kallistatin [OS=Homo sapiens]	0	8.105	7	2	2	2	1	427	48.5	7.75	7.8	2	0			100	100	100	#REF!	400				High	Not Found	Not Found	Not Found
High	O94769	Extracellular matrix protein 2 [OS=Homo sapiens]	0.009	1.289	2	1	1	1	1	699	79.7	5.41	0	1	0			100	100	100	#REF!	400				High	Not Found	Not Found	Not Found
High	P07711	Cathepsin L1 [OS=Homo sapiens]	0	4.346	4	1	2	1	1	333	37.5	5.45	6.23	1	0			100	100	100	#REF!	400				High	Not Found	High	Not Found
High	P10321	HLA class I histocompatibility antigen, Cw-7 alpha chain [OS=Homo sapiens]	0	10.062	10	3	3	3	1	366	40.6	6.04	7.54	3	0			100	100	100	#REF!	400				High	Not Found	High	Not Found
High	P19652	Alpha-1-acid glycoprotein 2 [OS=Homo sapiens]	0	28.636	30	6	17	4	1	201	23.6	5.11	44.54	6	0	100		100	14.521	100	#REF!	372.9			27.1	High	Not Found	Not Found	Peak Found
High	P02743	Serum amyloid P-component [OS=Homo sapiens]	0	11.836	16	3	5	3	1	223	25.4	6.54	14	3	0	100		100	14.489	100	#REF!	377.6			22.4	High	Not Found	Not Found	High
High	P02763	Alpha-1-acid glycoprotein 1 [OS=Homo sapiens]	0	35.917	41	7	27	5	1	201	23.5	5.02	77.54	7	2	100		100	9.199	100	#REF!	357.8			42.2	High	Not Found	Not Found	High
High	P18428	lipopolysaccharide-binding protein [OS=Homo sapiens]	0	19.136	12	4	5	4	1	481	53.4	6.7	16.74	4	0	100		100	5.411	100	#REF!	371.5			28.5	High	Not Found	Not Found	Peak Found
High	P25311	Zinc-alpha-2-glycoprotein [OS=Homo sapiens]	0	9.701	10	2	3	2	1	298	34.2	6.05	10.42	2	0	100		100	4.98	100	#REF!	355.2			44.8	High	Not Found	Not Found	High
High	P36980-1	Complement factor H-related protein 2 [OS=Homo sapiens]	0	10.98	10	2	4	2	1	270	30.6	6.38	12.14	2	0	100		100	3.694	100	#REF!	362.2			37.8	High	Not Found	Not Found	High
High	P35542	Serum amyloid A-4 protein [OS=Homo sapiens]	0	8.139	20	2	6	2	1	130	14.7	9.07	16.83	2	0	100		100	3.692	100	#REF!	329.2			70.8	High	Not Found	Not Found	High
High	Q12907	Vesicular integral-membrane protein VIP36 [OS=Homo sapiens]	0.001	1.999	3	1	2	1	1	356	40.2	6.95	5.21	1	0	100		100	1.742	100	#REF!	254.1			145.9	High	High	Not Found	Peak Found
High	P16234-1	Platelet-derived growth factor receptor alpha [OS=Homo sapiens]	0.004	1.602	1	1	1	1	1	1089	122.6	5.17	1.74	1	0	0.298	0.01	0.485	1.63	100	#REF!	108.9	224.3		66.8	High	Peak Found	Not Found	Peak Found
High	P23468-1	Receptor-type tyrosine-protein phosphatase delta [OS=Homo sapiens]	0.001	1.86	1	1	1	1	1	1912	214.6	6.57	0	1	0	0.873	0.01	1.233	1.412	100	#REF!	158.8	128.8		112.4	High	Peak Found	Not Found	Peak Found
High	Q8IUK5-1	Plexin domain-containing protein 1 [OS=Homo sapiens]	0	5.319	3	1	1	1	1	500	55.7	5.85	3.19	1	0	1.694	0.01	2.035	1.201	100	#REF!	172.1	84.6		143.3	Peak Found	Peak Found	Not Found	High
Medium	Q9NPH2	Inositol-3-phosphate synthase 1 [OS=Homo sapiens]	0.025	1.015	1	1	2	1	1	558	61	5.76	0	1	0	0.834	0.01	0.982	1.177	100	#REF!	139.5	142		118.5	High	Peak Found	Not Found	High
High	Q9ULB1-3	Isoform 3a of Neurexin-1 [OS=Homo sapiens]	0.001	1.938	1	1	1	1	1	1547	169.8	6.13	2.08	1	0	0.566	0.01	0.59	1.044	100	#REF!	109.5	185.5		104.9	High	Peak Found	Not Found	Peak Found
High	P30046	D-dopachrome decarboxylase [OS=Homo sapiens]	0	2.612	9	1	2	1	1	118	12.7	7.3	3.33	1	0	100		100	0.881	100	#REF!	187.4			212.6	High	Not Found	Not Found	High
Medium	Q9ULE3-1	DENN domain-containing protein 2A [OS=Homo sapiens]	0.015	1.132	1	1	2	1	1	1009	113.8	8.95	3.61	1	0	1.073	0.01	0.918	0.856	100	#REF!	122.8	133.7		143.5	High	High	Not Found	Peak Found
High	P11216	Glycogen phosphorylase, brain form [OS=Homo sapiens]	0	2.99	2	2	2	1	1	843	96.6	6.86	3.95	2	0	100		100	0.849	100	#REF!	183.7			216.3	Peak Found	Not Found	Not Found	High
High	P62942	Peptidyl-prolyl cis-trans isomerase FKBP1A [OS=Homo sapiens]	0	4.831	13	1	4	1	1	108	11.9	8.16	13.49	1	0	0.86	0.01	0.576	0.67	100	#REF!	94.6	164.2		141.2	High	High	High	High
High	P13284	Gamma-interferon-inducible lysosomal thiol reductase [OS=Homo sapiens]	0	2.274	5	1	1	1	1	250	27.9	4.88	2.65	1	0	100		100	0.637	100	#REF!	155.6			244.4	Peak Found	Not Found	Not Found	High
High	P22897-1	macrophage mannose receptor 1 [OS=Homo sapiens]	0.004	1.571	1	1	1	1	1	1456	165.9	6.54	1.86	1	0	100		100	0.629	100	#REF!	154.5			245.5	Peak Found	Not Found	Not Found	High
Medium	Q15274	nicotinate-nucleotide pyrophosphorylase [carboxylating] [OS=Homo sapiens]	0.019	1.096	4	1	1	1	1	297	30.8	6.21	2.69	1	0	1.752	0.01	0.991	0.566	100	#REF!	105.9	106.9		187.2	Peak Found	Peak Found	Not Found	High
High	Q13642	Four and a half LIM domains protein 1 [OS=Homo sapiens]	0	2.755	3	1	2	1	1	323	36.2	8.97	4.9	1	0	0.775	0.01	0.429	0.554	100	#REF!	77.9	181.5		140.7	Peak Found	High	Not Found	High
High	Q02790	Peptidyl-prolyl cis-trans isomerase FKBP4 [OS=Homo sapiens]	0	4.088	3	1	1	1	1	459	51.8	5.43	2.6	1	0	100		100	0.545	100	#REF!	141.1			258.9	Peak Found	Not Found	Not Found	High
High	P04179	Superoxide dismutase [Mn], mitochondrial [OS=Homo sapiens]	0	21.963	19	3	8	3	1	222	24.7	8.25	30.36	3	0	100		100	0.471	100	#REF!	64			336	High	Not Found	Not Found	High
High	P61604	10 kDa heat shock protein, mitochondrial [OS=Homo sapiens]	0.001	1.662	10	1	1	1	1	102	10.9	8.92	1.69	1	0	100		100	0.405	100	#REF!	115.2			284.8	Peak Found	Not Found	Not Found	High
High	P23141-2	Isoform 2 of Liver carboxylesterase 1 [OS=Homo sapiens]	0	3.475	4	2	2	2	1	568	62.6	6.6	2.04	2	0	100		100	0.252	100	#REF!	54.3			345.7	Peak Found	Not Found	Not Found	High
High	Q08174-2	Isoform 2 of Protocadherin-1 [OS=Homo sapiens]	0	2.723	1	1	1	1	1	1237	133.6	5.06	2.09	1	0	100			0.01		#REF!				400	Not Found	Not Found	Not Found	High
High	P84243	histone H3.3 [OS=Homo sapiens]	0	9.431	24	1	1	1	1	136	15.3	11.27	6.3	1	0	100			0.01		#REF!				400	Not Found	Not Found	Not Found	High
High	Q86VP6-1	cullin-associated nedd8-dissociated protein 1 [OS=Homo sapiens]	0	4.864	3	2	2	2	1	1230	136.3	5.78	3.18	2	0	100			0.01		#REF!				400	High	Not Found	Not Found	High
High	O14980	Exportin-1 [OS=Homo sapiens]	0.001	1.934	1	1	1	1	1	1071	123.3	6.06	0	1	0	100			0.01		#REF!				400	Not Found	Not Found	Not Found	High
High	P60953	Cell division control protein 42 homolog [OS=Homo sapiens]	0	3.251	5	1	1	1	1	191	21.2	6.55	2.11	1	0		100			0.01	#REF!			400		Not Found	Not Found	High	Not Found
High	Q9BWS9-2	Isoform 2 of Chitinase domain-containing protein 1 [OS=Homo sapiens]	0	2.733	3	1	1	1	1	418	47.6	8.66	2.52	1	0		100			0.01	#REF!			400		Not Found	Not Found	High	Not Found
Medium	Q9GZM7-1	Tubulointerstitial nephritis antigen-like [OS=Homo sapiens]	0.022	1.057	3	1	1	1	1	467	52.4	6.99	1.94	1	0		100			0.01	#REF!			400		Not Found	Not Found	High	Not Found
High	P06280	alpha-galactosidase A [OS=Homo sapiens]	0	5.459	6	2	2	2	1	429	48.7	5.6	6.34	2	0		100			0.01	#REF!			400		Not Found	Not Found	High	Not Found
High	P98095-2	Isoform 2 of Fibulin-2 [OS=Homo sapiens]	0.003	1.502	1	1	1	1	1	1231	131.8	4.86	2.19	1	0		100			0.01	#REF!			400		Not Found	Not Found	High	Not Found
High	P13645	Keratin, type I cytoskeletal 10 [OS=Homo sapiens]	0	113.746	40	19	73	17	1	584	58.8	5.21	190.25	19	3	5.096	35	0.552	0.09	0.016	#REF!	4.7	7.4	339.6	48.3	High	High	High	High
High	P35908	Keratin, type II cytoskeletal 2 epidermal [OS=Homo sapiens]	0	127.477	50	22	52	18	1	639	65.4	8	163.62	22	4	8.01	32.964	0.625	0.074	0.02	#REF!	11.3	21.4	270.9	96.4	Peak Found	High	High	High
High	P03956	Interstitial collagenase [OS=Homo sapiens]	0	4.818	6	3	3	3	1	469	54	6.96	6.69	3	0		100	100	100	0.526	#REF!	136.1		263.9		High	Not Found	High	Not Found
High	P61769	Beta-2-microglobulin [OS=Homo sapiens]	0	18.469	18	1	4	1	1	119	13.7	6.52	18.75	1	0	100	100	100	0.434	0.157	#REF!	41.3		263.5	95.2	High	Not Found	High	High
High	P27348	14-3-3 protein theta [OS=Homo sapiens]	0	11.586	15	3	13	2	1	245	27.7	4.78	37.22	3	0	1.602	3.956	0.513	0.32	0.13	#REF!	24.1	40.7	262.5	72.7	High	High	High	High
High	P06727	Apolipoprotein A-IV [OS=Homo sapiens]	0	123.15	57	23	92	23	1	396	45.4	5.38	265.21	23	0	0.715	7.478	5.919	8.577	0.572	#REF!	138.1	5.5	252.9	3.5	High	High	High	High
High	Q15063-3	Isoform 3 of Periostin [OS=Homo sapiens]	0	86.274	23	13	58	1	1	781	87.2	7.81	217.05	13	0		100	100	100	0.587	#REF!	147.9		252.1		Peak Found	Not Found	High	Not Found
High	P36222	Chitinase-3-like protein 1 [OS=Homo sapiens]	0	5.425	6	2	3	2	1	383	42.6	8.46	7.69	2	0		100	100	100	0.648	#REF!	155.9		244.1		High	Not Found	High	Not Found
High	Q9BWD1-2	Isoform 2 of Acetyl-CoA acetyltransferase, cytosolic [OS=Homo sapiens]	0	3.948	3	1	4	1	1	426	44.6	8.46	12.21	1	0	5.359	9.581	0.01	0.01	0.01	#REF!		25.1	240.4	134.5	High	Peak Found	High	High
High	Q14118	Dystroglycan [OS=Homo sapiens]	0	7.531	3	2	3	2	1	895	97.4	8.56	8.01	2	0		100	100	100	0.702	#REF!	165		235		High	Not Found	High	Not Found
High	P21810	biglycan [OS=Homo sapiens]	0	4.221	7	2	2	2	1	368	41.6	7.52	2.63	2	0	3.191	10.963	3.799	1.19	0.347	#REF!	80.2	21.1	231.4	67.4	High	Peak Found	Peak Found	High
High	P02766	Transthyretin [OS=Homo sapiens]	0	47.073	55	5	16	5	1	147	15.9	5.76	69.73	5	0	100	100	100	0.352	0.868	#REF!	166.1		231	2.8	High	Not Found	High	High
High	O43852-3	Isoform 3 of Calumenin [OS=Homo sapiens]	0	12.01	11	3	7	3	1	323	38	4.63	15.45	3	0		100	100	100	0.926	#REF!	173.1		226.9		High	Not Found	High	Not Found
High	O75144-2	Isoform 2 of ICOS ligand [OS=Homo sapiens]	0	2.857	3	1	8	1	1	309	34.2	5.11	19.16	1	0	1.258	3.813	0.65	0.516	0.17	#REF!	38.7	59.5	226.9	74.9	High	High	High	High
High	P15924-1	Desmoplakin [OS=Homo sapiens]	0.004	1.612	0	1	1	1	1	2871	331.6	6.81	0	1	0	100	100		0.01	0.01	#REF!			226.1	173.9	Not Found	Not Found	High	Peak Found
High	Q8NBM8	Prenylcysteine oxidase-like [OS=Homo sapiens]	0	3.617	2	1	3	1	1	494	54.6	7.31	7.57	1	0	2.223	4.777	0.454	0.204	0.095	#REF!	21.5	47.3	226	105.2	Peak Found	High	High	High
High	P48052	Carboxypeptidase A2 [OS=Homo sapiens]	0	5.025	3	1	2	1	1	419	47	6.04	6.73	1	0		100	100	100	0.779	#REF!	175.2		224.8		High	Not Found	High	Not Found
High	P24855	Deoxyribonuclease-1 [OS=Homo sapiens]	0	10.757	12	2	2	2	1	282	31.4	4.91	7.77	2	0		100	100	100	0.844	#REF!	183.1		216.9		High	Not Found	High	Not Found
High	Q13308-6	Isoform 6 of Inactive tyrosine-protein kinase 7 [OS=Homo sapiens]	0	3.372	1	1	1	1	1	1078	119.1	6.96	2.57	1	0	0.01	2.482	1.174	100	0.473	#REF!	100.9	85.9	213.2		Peak Found	Peak Found	High	Not Found
High	Q92626	peroxidasin homolog [OS=Homo sapiens]	0	8.444	4	4	4	4	1	1479	165.2	7.17	6.33	4	0	0.699	2.02	0.752	1.076	0.372	#REF!	64.4	72.8	211.9	50.9	High	Peak Found	High	Peak Found
High	P15121	aldose reductase [OS=Homo sapiens]	0	6.454	9	2	3	1	1	316	35.8	6.98	5.5	2	0	100	100	100	1.637	0.552	#REF!	116.8		211.8	71.3	High	Not Found	Peak Found	High
High	P60900	Proteasome subunit alpha type-6 [OS=Homo sapiens]	0	5.354	10	2	2	2	1	246	27.4	6.76	3.98	2	0	1.419	1.083	0.875	0.617	0.808	#REF!	50.3	57.5	210.7	81.6	High	Peak Found	High	Peak Found
High	P12277	Creatine kinase B-type [OS=Homo sapiens]	0	16.707	15	5	7	5	1	381	42.6	5.59	14.35	5	0	0.966	2.365	1.64	1.614	0.694	#REF!	132.4	18.3	209.8	39.5	High	Peak Found	High	Peak Found
High	Q08431	Lactadherin [OS=Homo sapiens]	0	2.178	3	1	1	1	1	387	43.1	8.15	2.04	1	0		100	100	100	0.96	#REF!	196		204		Peak Found	Not Found	High	Not Found
High	P10646	Tissue factor pathway inhibitor [OS=Homo sapiens]	0	2.32	5	1	2	1	1	304	35	8.25	0	1	0		100	100	100	0.966	#REF!	196.5		203.5		High	Not Found	High	Not Found
High	Q99519	sialidase-1 [OS=Homo sapiens]	0	7.298	7	3	8	3	1	415	45.4	5.88	10.66	3	0	100	100	100	2.882	0.473	#REF!	134.6		203.4	62	High	Not Found	High	High
High	P01033	Metalloproteinase inhibitor 1 [OS=Homo sapiens]	0	45.579	42	6	25	6	1	207	23.2	8.1	89.38	6	0	2.34	57.695	55.326	23.642	0.959	#REF!	191.9	2.5	201.4	4.2	High	Peak Found	High	Peak Found
High	P05090	apolipoprotein D [OS=Homo sapiens]	0.001	1.682	6	1	1	1	1	189	21.3	5.15	2.05	1	0		100	100	100	0.993	#REF!	199.3		200.7		Peak Found	Not Found	High	Not Found
High	P13647	keratin, type II cytoskeletal 5 [OS=Homo sapiens]	0	21.485	13	7	14	5	1	590	62.3	7.74	39.04	7	0	4.338	7.017	0.151	0.035	0.022	#REF!	1	6.7	196.7	195.5	Peak Found	Peak Found	High	High
High	P14174	Macrophage Migration inhibitory factor [OS=Homo sapiens]	0	2.144	8	1	2	1	1	115	12.5	7.88	4.43	1	0	100	100	100	2.23	0.731	#REF!	142		194.3	63.7	High	Not Found	High	Peak Found
High	Q6UXH9-2	Isoform 2 of Inactive serine protease PAMR1 [OS=Homo sapiens]	0.001	1.864	1	1	1	1	1	737	81.9	7.46	2.01	1	0		100	100	100	1.118	#REF!	211.2		188.8		High	Not Found	Peak Found	Not Found
High	O95633	Follistatin-related protein 3 [OS=Homo sapiens]	0	2.295	5	1	2	1	1	263	27.6	6.77	3.55	1	0		100	100	100	1.119	#REF!	211.2		188.8		High	Not Found	High	Not Found
High	P23297	Protein S100-A1 [OS=Homo sapiens]	0	5.294	16	1	2	1	1	94	10.5	4.5	7.56	1	0	100	100	100	5.383	0.945	#REF!	178.2		188.6	33.1	High	Not Found	High	Peak Found
High	P32119	Peroxiredoxin-2 [OS=Homo sapiens]	0	14.435	15	3	13	2	1	198	21.9	5.97	37.64	3	0	1.915	2.219	0.73	0.381	0.329	#REF!	43	56.4	187.9	112.7	High	High	High	High
High	P04264	Keratin, type II cytoskeletal 1 [OS=Homo sapiens]	0	116.718	41	19	74	16	1	644	66	8.12	232.01	19	1	27.827	30.985	1.099	0.015	0.025	#REF!	1.6	2.8	185	210.7	High	High	High	High
High	P07585	decorin [OS=Homo sapiens]	0	8.028	9	3	6	3	1	359	39.7	8.54	13.46	3	0		100	100	100	1.191	#REF!	216.6		183.4		High	Not Found	High	Not Found
High	P02647	Apolipoprotein A-I [OS=Homo sapiens]	0	68.73	57	14	96	14	1	267	30.8	5.76	303.02	14	0	1.056	6.126	2.126	34.714	0.986	#REF!	112.7	50	183.1	54.2	High	High	High	High
High	P16035	Metalloproteinase inhibitor 2 [OS=Homo sapiens]	0	7.014	10	2	4	2	1	220	24.4	7.49	10.96	2	0	0.397	0.964	0.603	1.519	0.674	#REF!	125.9	65.9	182.1	26.2	High	High	High	Peak Found
High	P41222	Prostaglandin-H2 D-isomerase [OS=Homo sapiens]	0	9.138	17	2	2	2	1	190	21	7.8	5.75	2	0		100	100	100	1.239	#REF!	221.3		178.7		High	Not Found	Peak Found	Not Found
High	P12821-1	Angiotensin-converting enzyme [OS=Homo sapiens]	0	4.72	2	2	3	2	1	1306	149.6	6.39	5.34	2	0	1.201	1.653	0.951	0.792	0.575	#REF!	70.8	52	178	99.1	Peak Found	High	High	Peak Found
High	P02461	Collagen alpha-1(III) chain [OS=Homo sapiens]	0	69.417	10	11	63	11	1	1466	138.5	6.61	177.02	11	0	0.607	2.609	1.621	2.354	0.759	#REF!	125.2	56.7	177.8	40.3	High	High	High	High
Medium	Q6UXI9-3	Isoform 3 of Nephronectin [OS=Homo sapiens]	0.012	1.227	1	1	1	1	1	595	65.2	8.16	0	1	0		100	100	100	1.26	#REF!	223		177		High	Not Found	Peak Found	Not Found
High	O15230	Laminin subunit alpha-5 [OS=Homo sapiens]	0	5.149	0	1	3	1	1	3695	399.5	7.02	5.15	1	0	0.833	2.488	1.393	1.672	0.56	#REF!	97.5	70	174.1	58.3	Peak Found	High	High	High
High	O14672	Disintegrin and metalloproteinase domain-containing protein 10 [OS=Homo sapiens]	0	2.147	1	1	1	1	1	748	84.1	7.77	2.18	1	0		100	100	100	1.3	#REF!	226.1		173.9		High	Not Found	Peak Found	Not Found
Medium	Q08380	Galectin-3-binding protein [OS=Homo sapiens]	0.018	1.111	2	1	2	1	1	585	65.3	5.27	6.04	1	0	100	100	100	7.349	1.156	#REF!	199.9		172.9	27.2	High	Not Found	High	Peak Found
High	P08572	Collagen alpha-2(IV) chain [OS=Homo sapiens]	0	3.355	1	1	3	1	1	1712	167.4	8.66	10.04	1	0	0.01	9.917	12.049	100	1.215	#REF!	209.9	17.4	172.7		High	Peak Found	High	High
High	P68032	Actin, alpha cardiac muscle 1 [OS=Homo sapiens]	0	42.202	25	8	64	3	1	377	42	5.39	176.12	8	0	1.622	1.113	0.726	0.777	0.726	#REF!	19.3	30.6	172.5	177.7	High	High	High	High
High	Q8TEU8	WAP, kazal, immunoglobulin, kunitz and NTR domain-containing protein 2 [OS=Homo sapiens]	0	2.388	2	1	1	1	1	576	63.9	6.21	1.72	1	0	0.01	1.304	0.734	100	0.563	#REF!	96.7	131.7	171.7		Peak Found	Peak Found	High	Not Found
High	Q92520	Protein FAM3C [OS=Homo sapiens]	0.003	1.465	4	1	1	1	1	227	24.7	8.29	2.09	1	0	0.01	0.708	0.01		0.01	#REF!		234.2	165.8		Not Found	High	Peak Found	Not Found
High	Q15582	Transforming growth factor-beta-induced protein ig-h3 [OS=Homo sapiens]	0	69.49	31	15	42	15	1	683	74.6	7.71	121.8	15	0	0.851	2.138	1.747	2.822	0.886	#REF!	138.5	50.5	164.7	46.3	High	High	High	High
High	P35555	Fibrillin-1 [OS=Homo sapiens]	0	17.36	3	6	7	6	1	2871	312	4.93	17.53	6	0	0.83	1.718	1.461	2.043	0.85	#REF!	170.2	27.1	163.9	38.9	High	Peak Found	High	Peak Found
High	P11908-2	Isoform 2 of Ribose-phosphate pyrophosphokinase 2 [OS=Homo sapiens]	0	2.912	5	1	1	1	1	321	35	6.46	2.93	1	0	100	100	100	0.432	0.435	#REF!	71.2		163.9	164.9	Peak Found	Not Found	Peak Found	High
High	Q9BUD6	Spondin-2 [OS=Homo sapiens]	0	21.85	18	5	18	5	1	331	35.8	5.52	41.68	5	0	2.714	6.469	13.094	7.262	1.668	#REF!	216	2.8	163	18.2	High	Peak Found	High	High
High	P01034	Cystatin-C [OS=Homo sapiens]	0	10.37	18	2	3	2	1	146	15.8	8.75	10.47	2	0	100	100	100	14.393	1.289	#REF!	225.8		162.4	11.7	High	Not Found	High	Peak Found
High	P50281	Matrix metalloproteinase-14 [OS=Homo sapiens]	0	2.271	2	1	1	1	1	582	65.9	7.77	2.13	1	0		100	100	100	1.469	#REF!	238		162		High	Not Found	Peak Found	Not Found
High	Q92743	Serine protease HTRA1 [OS=Homo sapiens]	0	8.114	9	4	5	4	1	480	51.3	7.83	11.22	4	0	1.253	2.197	2.161	2.781	1.479	#REF!	144	67.4	161.5	27.1	High	Peak Found	High	Peak Found
High	P02452	Collagen alpha-1(I) chain [OS=Homo sapiens]	0	71.317	14	12	66	11	1	1464	138.9	5.8	190.91	12	1	1.1	1.787	1.809	1.792	0.823	#REF!	141.8	45	161.3	51.9	High	High	High	High
High	P62993	Growth factor receptor-bound protein 2 [OS=Homo sapiens]	0.001	2.119	5	1	1	1	1	217	25.2	6.32	1.61	1	0	0.01	1.489	1.218	100	0.818	#REF!	131.4	107.9	160.7		Peak Found	Peak Found	High	Not Found
High	O94985-1	Calsyntenin-1 [OS=Homo sapiens]	0	2.733	1	1	2	1	1	981	109.7	4.91	4.72	1	0		100	100	100	1.506	#REF!	240.4		159.6		High	Not Found	Peak Found	High
High	Q9BZP6-1	Acidic mammalian chitinase [OS=Homo sapiens]	0	2.377	4	1	2	1	1	476	52.2	5.85	5.26	1	0	1.346	1.555	0.01	0.01	0.01	#REF!		102.5	159.5	138	Not Found	High	Peak Found	High
High	P09486	Sparc [OS=Homo sapiens]	0	109.954	56	13	75	13	1	303	34.6	4.84	241.15	13	0	1.256	4.11	4.385	4.132	1.213	#REF!	168	33	159	39.9	High	High	High	High
High	Q9BTY2	Plasma alpha-L-fucosidase [OS=Homo sapiens]	0	2.418	2	1	1	1	1	467	54	6.25	2.12	1	0		100	100	100	1.527	#REF!	241.7		158.3		High	Not Found	Peak Found	Not Found
High	P02771	Alpha-fetoprotein [OS=Homo sapiens]	0	396.946	80	36	276	36	1	609	68.6	5.68	923.49	36	0	1.079	1.512	1.658	1.039	0.814	#REF!	107.2	68.9	156.9	66.9	High	High	High	High
High	P61204	ADP-ribosylation factor 3 [OS=Homo sapiens]	0	4.083	8	1	4	1	1	181	20.6	7.43	10.56	1	0	0.898	1.214	0.01	0.01	0.01	#REF!		128.5	156.1	115.4	High	High	High	High
High	Q9BRK5-1	45 kDa calcium-binding protein [OS=Homo sapiens]	0	9.983	15	4	6	4	1	362	41.8	4.86	16.37	4	0	100	100	100	7.732	1.572	#REF!	233.1		155.5	11.4	High	Not Found	High	Peak Found
High	P02787	Serotransferrin [OS=Homo sapiens]	0	93.004	35	18	51	18	1	698	77	7.12	166.5	18	0	0.667	0.355	0.404	10.253	1.492	#REF!	197	23.7	153.8	25.4	High	High	High	High
High	P30044-1	Peroxiredoxin-5, mitochondrial [OS=Homo sapiens]	0.001	1.66	4	1	2	1	1	214	22.1	8.7	3.54	1	0	1.656	2.883	1.977	1.194	0.686	#REF!	105.2	53.2	153.5	88.1	High	Peak Found	High	Peak Found
High	P24593	Insulin-like growth factor-binding protein 5 [OS=Homo sapiens]	0	10.991	14	3	8	3	1	272	30.6	8.21	21.64	3	0	0.88	3.045	2.838	2.956	1.29	#REF!	168.8	43.4	151.8	36	High	High	High	High
High	P29400-2	Isoform 2 of Collagen alpha-5(IV) chain [OS=Homo sapiens]	0	2.669	1	1	3	1	1	1691	161.5	7.62	2.19	1	0	1.738	2.255	0.95	0.547	0.421	#REF!	64	67.3	151.8	117	High	High	High	Peak Found
High	P03973	Antileukoproteinase [OS=Homo sapiens]	0	10.411	19	2	5	2	1	132	14.3	8.75	14.4	2	0		100	100	100	1.657	#REF!	249.5		150.5		High	Not Found	High	Not Found
High	P02545	Prelamin-A/C [OS=Homo sapiens]	0.001	1.807	2	1	1	1	1	664	74.1	7.02	1.81	1	0	100	100	100	0.833	0.754	#REF!	113.4		150.4	136.2	Peak Found	Not Found	Peak Found	High
High	P11047	Laminin subunit gamma-1 [OS=Homo sapiens]	0	2.347	1	1	3	1	1	1609	177.5	5.12	4.06	1	0	0.211	1.453	1.221	5.798	0.84	#REF!	125.7	103	149.6	21.7	High	High	High	Peak Found
High	Q96CG8	Collagen triple helix repeat-containing protein 1 [OS=Homo sapiens]	0.007	1.315	3	1	1	1	1	243	26.2	7.99	1.88	1	0	0.73	2.404	2.331	3.192	0.97	#REF!	144.2	61.9	148.7	45.2	High	Peak Found	Peak Found	Peak Found
High	Q9UBX5	Fibulin-5 [OS=Homo sapiens]	0	9.725	7	3	5	3	1	448	50.1	4.73	12.2	3	0	0.647	2.469	3.115	4.811	1.33	#REF!	191.9	36.3	148.3	23.5	High	High	High	Peak Found
High	P54826	Growth arrest-specific protein 1 [OS=Homo sapiens]	0.007	1.328	5	1	1	1	1	345	35.7	5.55	0	1	0	0.297	1.237	0.818	2.755	0.661	#REF!	97.6	119.3	147.6	35.4	High	Peak Found	Peak Found	Peak Found
High	P19320-1	Vascular cell adhesion protein 1 [OS=Homo sapiens]	0	6.436	3	2	4	2	1	739	81.2	5.22	9.1	2	0	0.793	0.74	4.28	5.395	1.148	#REF!	164	59.5	146.1	30.4	High	High	Peak Found	High
High	Q16769	glutaminyl-peptide cyclotransferase [OS=Homo sapiens]	0	5.794	8	2	2	2	1	361	40.9	6.61	3.72	2	0	2.895	2.557	1.273	1.319	0.702	#REF!	98.5	36.6	146	119	Peak Found	Peak Found	High	Peak Found
High	Q16270-1	Insulin-like growth factor-binding protein 7 [OS=Homo sapiens]	0	13.217	17	3	8	3	1	282	29.1	7.9	25	3	0	1.253	2.665	2.49	1.965	0.974	#REF!	147.1	31.4	144.3	77.1	High	High	High	High
High	P20742	Pregnancy zone protein [OS=Homo sapiens]	0	25.495	3	4	53	1	1	1482	163.8	6.38	135.55	4	0	0.898	1.077	0.01	0.01	0.01	#REF!	1.3	134	144.3	120.4	High	High	High	High
High	P40189-1	Interleukin-6 receptor subunit beta [OS=Homo sapiens]	0	7.343	2	1	4	1	1	918	103.5	5.95	12.57	1	0	2.023	2.628	1.75	0.865	0.666	#REF!	94.6	54	142	109.4	High	High	High	High
High	Q7LGC8	Carbohydrate sulfotransferase 3 [OS=Homo sapiens]	0	12.358	11	4	8	4	1	479	54.7	8.59	20.04	4	0	1.135	0.994	0.64	1.008	0.842	#REF!	93	96	141.9	69.1	High	High	High	High
High	P20908	Collagen alpha-1(V) chain [OS=Homo sapiens]	0	49.661	7	8	27	8	1	1838	183.4	5.06	111.45	8	0	0.781	2.231	2.534	1.716	1.123	#REF!	140.3	58.2	141.8	59.7	High	High	High	High
High	P17931	Galectin-3 [OS=Homo sapiens]	0	3.799	7	2	2	2	1	250	26.1	8.56	3	2	0	1.323	2.431	2.206	1.667	0.908	#REF!	125.5	58.2	141.1	75.2	High	Peak Found	High	Peak Found
High	P35858-2	Isoform 2 of Insulin-like growth factor-binding protein complex acid labile subunit [OS=Homo sapiens]	0	10.899	2	1	9	1	1	643	70.2	6.93	38.92	1	0	4.997	5.924	4.877	0.976	0.823	#REF!	116.1	23.8	141.1	119	High	High	High	High
High	Q96FW1	Ubiquitin thioesterase otub1 [OS=Homo sapiens]	0	2.281	6	1	1	1	1	271	31.3	4.94	0	1	0	1.574	3.747	4.339	2.756	1.158	#REF!	162.8	37.5	140.6	59.1	Peak Found	Peak Found	High	Peak Found
High	P08779	Keratin, type I cytoskeletal 16 [OS=Homo sapiens]	0	13.198	8	4	30	2	1	473	51.2	5.05	43.29	4	0	100	100		0.01	0.01	#REF!			140.5	259.5	Not Found	Not Found	High	High
Medium	Q96NG3-1	Tetratricopeptide repeat protein 25 [OS=Homo sapiens]	0.017	1.1	4	1	2	1	1	672	76.6	5.6	4.8	1	0	0.01	1.073	0.986	100	0.919	#REF!	128.9	130.8	140.3		High	Peak Found	High	Not Found
High	Q9HAT2	sialate O-acetylesterase [OS=Homo sapiens]	0	3.444	2	1	1	1	1	523	58.3	7.33	2.44	1	0		100	100	100	1.86	#REF!	260.2		139.8		High	Not Found	Peak Found	Not Found
High	O00451-1	GDNF family receptor alpha-2 [OS=Homo sapiens]	0	3.973	3	1	4	1	1	464	51.5	7.66	4.31	1	0	0.73	1.305	0.713	0.978	0.546	#REF!	76.1	106.7	139.3	77.8	High	High	High	High
High	P02671-1	Fibrinogen alpha chain [OS=Homo sapiens]	0	78.999	24	14	39	14	1	866	94.9	6.01	122.05	14	0	100	100	100	35.482	1.995	#REF!	255		139.1	5.9	High	Not Found	High	High
High	P08253	72 kDa type IV collagenase [OS=Homo sapiens]	0	16.304	10	6	13	6	1	660	73.8	5.47	34.15	6	0	0.938	2.24	2.492	2.161	1.071	#REF!	147.5	57.6	139.1	55.7	High	High	High	High
High	Q9UNW1	Multiple inositol polyphosphate phosphatase 1 [OS=Homo sapiens]	0	11.456	8	3	4	3	1	487	55	7.81	11.84	3	0	17.557	18.699	16.79	0.956	0.898	#REF!	124.3	7.4	138.4	129.9	High	Peak Found	High	Peak Found
High	P07093-3	Isoform 3 of Glia-derived nexin [OS=Homo sapiens]	0	30.597	26	8	18	8	1	409	45.2	9.22	31.57	8	0	0.618	0.964	0.869	6.926	1.03	#REF!	142.7	73.3	136.8	47.2	High	Peak Found	High	Peak Found
High	P05019	insulin-like growth factor I [OS=Homo sapiens]	0	7.923	14	2	2	2	1	195	21.8	9.72	5.82	2	0	1.227	0.715	0.682	0.556	0.953	#REF!	49.9	73.1	136.1	140.9	Peak Found	High	High	Peak Found
High	P33908	Mannosyl-oligosaccharide 1,2-alpha-mannosidase IA [OS=Homo sapiens]	0	13.648	6	4	8	4	1	653	72.9	6.47	19.79	4	0	0.447	2.108	0.874	2.643	0.946	#REF!	208.2	26.4	135.4	30.1	High	High	High	Peak Found
High	P48506	glutamate--cysteine ligase catalytic subunit [OS=Homo sapiens]	0.003	1.403	1	1	1	1	1	637	72.7	6.09	1.97	1	0		100	100	100	1.956	#REF!	264.7		135.3		Peak Found	Not Found	High	Not Found
High	P55001	Microfibrillar-associated protein 2 [OS=Homo sapiens]	0	3.201	5	1	3	1	1	183	20.8	4.97	7.47	1	0	0.919	1.608	1.239	1.347	0.77	#REF!	104	83.9	134.9	77.2	High	High	High	Peak Found
High	P06865	Beta-hexosaminidase subunit alpha [OS=Homo sapiens]	0	5.133	5	3	3	2	1	529	60.7	5.16	5.59	3	1	1.186	1.284	1.108	0.934	0.863	#REF!	132.4	60.7	134.9	72	High	High	High	Not Found
High	Q01995	transgelin [OS=Homo sapiens]	0	3.102	6	1	1	1	1	201	22.6	8.84	3.3	1	0	0.677	1.372	1.059	1.565	0.772	#REF!	103.1	97.4	133.6	65.9	Peak Found	Peak Found	High	Peak Found
High	Q9NRN5-1	Olfactomedin-like protein 3 [OS=Homo sapiens]	0	29.985	21	6	13	6	1	406	46	6.57	39.6	6	0	1.851	2.905	4.857	3.207	1.184	#REF!	180.9	32.5	131.9	54.7	High	Peak Found	High	Peak Found
High	Q9UGM3-9	Isoform 9 of Deleted in malignant brain tumors 1 protein [OS=Homo sapiens]	0	7.689	2	1	2	1	1	1133	124.4	5.4	7.87	1	0	0.01	0.489	0.01		0.01	#REF!		268.6	131.4		Not Found	High	High	Not Found
High	P00966	Argininosuccinate synthase [OS=Homo sapiens]	0	14.496	10	2	5	2	1	412	46.5	8.02	27.39	2	0	1.035	1.429	0.902	0.872	0.632	#REF!	82.7	91.6	130.9	94.8	High	High	High	High
High	P68402-1	platelet-activating factor acetylhydrolase IB subunit beta [OS=Homo sapiens]	0.001	1.736	8	1	1	1	1	229	25.6	5.92	0	1	0	1.718	1.805	1	0.582	0.554	#REF!	72.4	72.4	130.7	124.5	Peak Found	High	Peak Found	Peak Found
High	P06753-2	Isoform 2 of Tropomyosin alpha-3 chain [OS=Homo sapiens]	0	10.956	13	3	8	1	1	248	29	4.78	20.45	3	0	0.58	1.063	0.623	1.073	0.586	#REF!	76.3	122.5	130.2	71	High	High	High	High
High	O00391	Sulfhydryl oxidase 1 [OS=Homo sapiens]	0	34.245	13	7	16	7	1	747	82.5	8.92	51.3	7	0	1.163	2.566	4.386	2.843	1.39	#REF!	173.5	40.2	128.9	57.4	High	High	High	High
High	P02751	fibronectin [OS=Homo sapiens]	0	373.135	37	54	259	54	1	2386	262.5	5.71	848.14	54	0	1.074	1.501	1.787	2.373	1.233	#REF!	155.1	51.7	128	65.3	High	High	High	High
Medium	A5PLK6-1	Regulator of G-protein signaling protein-like [OS=Homo sapiens]	0.025	1.013	1	1	2	1	1	1076	125.6	9.01	0	1	0	1.019	1.151	0.442	0.434	0.384	#REF!	48.9	110.8	127.5	112.8	Peak Found	High	High	Peak Found
High	P02675	Fibrinogen beta chain [OS=Homo sapiens]	0	95.078	37	14	56	14	1	491	55.9	8.27	191.05	14	0	0.525	1.425	1.556	37.096	1.88	#REF!	223.2	32	127.2	17.6	High	High	High	High
High	Q04760-1	lactoylglutathione lyase [OS=Homo sapiens]	0	3.171	5	1	3	1	1	184	20.8	5.31	7.8	1	0	0.01	0.919	0.997	100	1.085	#REF!	136.8	137.2	126.1		High	High	High	Not Found
High	P02679	Fibrinogen gamma chain [OS=Homo sapiens]	0	85.762	57	18	48	18	1	453	51.5	5.62	162.15	18	0	0.677	1.403	1.772	37.346	1.997	#REF!	225	27.8	125.8	21.4	High	High	High	High
High	P24043	Laminin subunit alpha-2 [OS=Homo sapiens]	0	5.801	1	3	6	3	1	3122	343.7	6.4	8.89	3	0	0.938	0.856	0.799	0.826	0.938	#REF!	119.3	124.1	124.9	31.7	High	High	Peak Found	High
High	O43175	D-3-phosphoglycerate dehydrogenase [OS=Homo sapiens]	0	3.236	2	1	1	1	1	533	56.6	6.71	2.35	1	0	1.156	1.297	0.715	0.618	0.551	#REF!	68.6	96	124.4	111	Peak Found	Peak Found	High	Peak Found
High	O00468	Agrin [OS=Homo sapiens]	0	6.959	2	3	3	3	1	2067	217.1	6.39	4.74	3	0	0.01	1.169	1.471	100	1.258	#REF!	171.5	105.3	123.2		High	Peak Found	Peak Found	Not Found
High	P05556-3	Isoform 3 of Integrin beta-1 [OS=Homo sapiens]	0	7.301	4	3	5	3	1	825	91.6	5.44	10.55	3	0	1.155	0.766	0.981	0.85	1.28	#REF!	70.2	83.5	123	123.3	High	Peak Found	High	High
High	Q99988	Growth/differentiation factor 15 [OS=Homo sapiens]	0	6.396	5	1	1	1	1	308	34.1	9.66	4.1	1	0		100	100	100	2.258	#REF!	277.2		122.8		Peak Found	Not Found	High	Not Found
High	P27797	Calreticulin [OS=Homo sapiens]	0.007	1.318	3	1	1	1	1	417	48.1	4.44	2.88	1	0	0.289	0.75	0.409	1.414	0.546	#REF!	66.8	163.4	122.5	47.3	Peak Found	High	Peak Found	Peak Found
High	P62937	peptidyl-prolyl cis-trans isomerase A [OS=Homo sapiens]	0	10.599	21	3	9	3	1	165	18	7.81	23.19	3	0	0.79	0.938	0.756	0.786	0.636	#REF!	75.9	108.9	122.3	92.9	High	High	High	High
High	O14818-1	Proteasome subunit alpha type-7 [OS=Homo sapiens]	0	6.927	9	2	2	2	1	248	27.9	8.46	5.27	2	0	0.622	1.309	1.378	2.216	1.053	#REF!	127.9	92.8	121.5	57.7	High	Peak Found	Peak Found	Peak Found
High	P13497	Bone morphogenetic protein 1 [OS=Homo sapiens]	0	6.581	3	2	3	2	1	986	111.2	6.9	8.67	2	0	0.854	1.128	0.919	1.076	0.815	#REF!	101	97.8	121.5	79.7	High	High	High	Peak Found
High	P00492	Hypoxanthine-guanine phosphoribosyltransferase [OS=Homo sapiens]	0	3.72	5	1	3	1	1	218	24.6	6.68	4.67	1	0	1.243	1.624	1.491	1.2	0.918	#REF!	111.3	74.7	121.2	92.8	High	Peak Found	High	High
High	P02765	Alpha-2-HS-glycoprotein [OS=Homo sapiens]	0	55.795	29	7	320	7	1	367	39.3	5.72	823.2	7	0	0.31	0.697	0.498	2.224	1.76	#REF!	51.4	168.1	120.8	59.7	High	High	High	High
High	Q68DU8	BTB/POZ domain-containing protein KCTD16 [OS=Homo sapiens]	0.001	1.919	2	1	3	1	1	428	49.1	8.09	1.65	1	0	0.988	1.123	0.61	0.618	0.544	#REF!	65.6	107.5	120.7	106.2	High	High	Peak Found	High
High	P07686	Beta-hexosaminidase subunit beta [OS=Homo sapiens]	0	3.568	3	2	3	1	1	556	63.1	6.76	6.36	2	0	100	100	100	3.531	1.819	#REF!	218.2		120	61.8	High	High	High	Peak Found
High	Q8N0Y7	Probable phosphoglycerate mutase 4 [OS=Homo sapiens]	0	13.685	18	3	9	1	1	254	28.8	6.65	26	3	0	1.046	1.038	0.377	0.361	0.363	#REF!	43.6	115.6	120	120.9	High	High	High	High
High	Q96N76-2	Isoform 2 of Urocanate hydratase [OS=Homo sapiens]	0.001	1.789	2	1	1	1	1	736	80.9	7.01	2.43	1	0	0.95	1.134	0.712	0.75	0.628	#REF!	75.1	105.4	119.5	100.1	High	Peak Found	Peak Found	Peak Found
High	P34096	Ribonuclease 4 [OS=Homo sapiens]	0	9.328	16	2	11	2	1	147	16.8	9.03	31.48	2	0	1.122	1.616	1.273	1.134	0.787	#REF!	112.8	71.2	119.4	96.6	High	High	High	High
High	P50395-1	Rab GDP dissociation inhibitor beta [OS=Homo sapiens]	0	36.023	23	7	18	7	1	445	50.6	6.47	56.42	7	0	0.924	1.592	1.224	0.951	0.681	#REF!	80	82.5	119.2	118.4	High	High	High	High
High	P04278-1	Sex hormone-binding globulin [OS=Homo sapiens]	0	11.585	4	1	10	1	1	402	43.8	6.71	38.67	1	0	0.696	1.029	0.733	1.054	0.712	#REF!	84.8	115.7	119.1	80.5	High	High	High	High
High	Q15293	Reticulocalbin-1 [OS=Homo sapiens]	0	15.722	14	4	7	4	1	331	38.9	5	17.11	4	0	2.472	2.041	1.944	0.787	0.876	#REF!	108.6	51.8	118.8	120.9	High	High	High	High
High	Q16706	Alpha-mannosidase 2 [OS=Homo sapiens]	0	3.326	1	1	2	1	1	1144	131.1	7.58	4.08	1	0	1.526	1.718	1.569	1.028	0.913	#REF!	108	68.8	118.2	105	Peak Found	High	High	Peak Found
High	P11362-21	Isoform 21 of Fibroblast growth factor receptor 1 [OS=Homo sapiens]	0	7.086	3	2	9	2	1	853	95.3	6.34	23.17	2	0	1.067	1.235	0.694	0.651	0.562	#REF!	78	104.9	117.8	99.2	High	High	High	High
High	P04180	phosphatidylcholine-sterol acyltransferase [OS=Homo sapiens]	0	3.74	3	1	5	1	1	440	49.5	6.11	13.83	1	0	1.062	1.307	1.073	1.011	0.821	#REF!	96.7	90	117.7	95.6	High	High	High	High
High	P09211	Glutathione S-transferase P [OS=Homo sapiens]	0	5.823	11	2	4	2	1	210	23.3	5.64	8.23	2	0	1.223	1.745	1.493	1.221	0.856	#REF!	103.2	76.3	117.4	103.1	High	Peak Found	High	High
High	P22626	heterogeneous nuclear ribonucleoproteins A2/B1 [OS=Homo sapiens]	0	2.312	3	1	2	1	1	353	37.4	8.95	5.19	1	0	0.791	1.724	2.365	2.989	1.372	#REF!	160.9	68	117.3	53.8	High	Peak Found	High	Peak Found
High	P01344-3	Isoform 3 of Insulin-like growth factor II [OS=Homo sapiens]	0	11.745	14	3	10	3	1	236	26.3	9.13	33.81	3	0	0.783	1.095	1.505	1.921	1.052	#REF!	132.2	84.3	117.3	66.2	High	High	High	High
High	P31946	14-3-3 protein beta/alpha [OS=Homo sapiens]	0	14.352	18	4	13	2	1	246	28.1	4.83	28.32	4	1	0.595	0.993	0.744	0.872	0.523	#REF!	92.5	110.5	117.2	79.7	Peak Found	High	High	High
High	O15335	Chondroadherin [OS=Homo sapiens]	0	5.725	9	2	2	2	1	359	40.5	9.39	5	2	0	0.617	1.233	1.003	1.522	0.813	#REF!	95.1	114.3	117	73.7	Peak Found	High	High	Peak Found
High	P07858	Cathepsin B [OS=Homo sapiens]	0	8.357	18	5	9	5	1	339	37.8	6.3	10.9	5	0	100	100	100	1.816	1.371	#REF!	194.7		116.5	88.7	High	Not Found	High	High
High	Q15262-4	Isoform 4 of Receptor-type tyrosine-protein phosphatase kappa [OS=Homo sapiens]	0	6.467	2	2	6	2	1	1462	164.5	5.83	17.26	2	0	0.927	1.119	1.089	1.175	0.973	#REF!	101.9	94.9	116.3	86.9	High	High	High	High
High	P24592	insulin-like growth factor-binding protein 6 [OS=Homo sapiens]	0.007	1.33	4	1	1	1	1	240	25.3	7.81	2.41	1	0	0.444	0.69	0.24	0.541	0.348	#REF!	40.5	168.4	116.3	74.8	Peak Found	Peak Found	High	Peak Found
High	P04406-1	glyceraldehyde-3-phosphate dehydrogenase [OS=Homo sapiens]	0	32.368	28	6	20	6	1	335	36	8.46	58.44	6	0	0.95	1.003	0.631	0.76	0.735	#REF!	75.3	109.2	115.6	99.9	High	High	High	High
Medium	P26641-2	Isoform 2 of Elongation factor 1-gamma [OS=Homo sapiens]	0.022	1.04	1	1	1	1	1	487	56.1	7.72	0	1	0	1.054	0.832	0.01	0.01	0.01	#REF!		138.6	115.4	146	Not Found	High	Peak Found	Peak Found
High	O75874	Isocitrate dehydrogenase [NADP] cytoplasmic [OS=Homo sapiens]	0	16.813	14	5	13	5	1	414	46.6	7.01	24.28	5	0	1.04	1.153	1.075	1.154	0.847	#REF!	95.6	98.6	115.3	90.6	High	High	High	High
High	P02652	Apolipoprotein A-II [OS=Homo sapiens]	0	19.827	42	2	6	2	1	100	11.2	6.62	31.62	2	0		100	100	100	2.336	#REF!	285.1		114.9		High	Not Found	High	Not Found
High	O75787	Renin receptor [OS=Homo sapiens]	0	4.412	5	2	3	2	1	350	39	6.1	3.65	2	0		100	100	100	2.485	#REF!	285.2		114.8		High	Not Found	High	Not Found
High	Q9NQ79	cartilage acidic protein 1 [OS=Homo sapiens]	0.003	1.478	2	1	1	1	1	661	71.4	5.12	0	1	0	1.673	1.43	0.936	0.56	0.655	#REF!	74.3	79.4	113.5	132.8	High	Peak Found	Peak Found	Peak Found
High	Q9Y6Z7	Collectin-10 [OS=Homo sapiens]	0	2.573	3	1	4	1	1	277	30.7	7.33	6.53	1	0	0.788	1.011	0.765	0.97	0.757	#REF!	85.9	112.2	113.4	88.5	High	High	High	High
High	P06733-1	alpha-enolase [OS=Homo sapiens]	0	30.044	21	7	34	7	1	434	47.1	7.39	96.25	7	0	1.123	1.054	0.621	0.873	0.731	#REF!	79.4	100.5	113.1	107	High	High	High	High
High	P22792	Carboxypeptidase n subunit 2 [OS=Homo sapiens]	0.005	1.378	1	1	2	1	1	545	60.5	5.99	4.42	1	0	100	100	100	9.882	2.31	#REF!	260.7		112.9	26.4	High	Not Found	High	Peak Found
High	Q02818	Nucleobindin-1 [OS=Homo sapiens]	0	35.679	23	10	27	10	1	461	53.8	5.25	71.65	10	0	0.905	1.749	2.137	2.156	1.354	#REF!	167.6	57.1	112.7	62.6	High	High	High	High
High	P08238	Heat shock protein HSP 90-beta [OS=Homo sapiens]	0	43.672	18	11	29	4	1	724	83.2	5.03	74.26	11	1	1.144	0.962	0.981	0.783	0.881	#REF!	111	80.8	112.7	95.5	High	High	High	High
High	P01031	Complement C5 [OS=Homo sapiens]	0	8.585	2	3	11	3	1	1676	188.2	6.52	25.61	3	0	0.507	0.8	0.66	1.3	0.782	#REF!	77.5	139.2	112.6	70.7	High	High	High	High
High	O95841	Angiopoietin-related protein 1 [OS=Homo sapiens]	0.004	1.598	2	1	1	1	1	491	56.7	8.21	1.83	1	0	100	100	100	1.201	1.398	#REF!	157		112.3	130.7	High	Not Found	Peak Found	Peak Found
High	Q9HCB6	Spondin-1 [OS=Homo sapiens]	0	5.225	4	3	4	3	1	807	90.9	6.11	7.62	3	0	0.827	1.082	1.012	1.34	1.013	#REF!	114.9	106	112.2	66.9	High	High	High	Peak Found
High	P07900-2	Isoform 2 of Heat shock protein HSP 90-alpha [OS=Homo sapiens]	0	52.365	17	12	35	6	1	854	98.1	5.16	102.64	12	6	0.789	1.084	0.769	0.916	0.805	#REF!	83.4	99.2	112.2	105.1	High	High	High	High
High	P0DMV8	heat shock 70 kDa protein 1A [OS=Homo sapiens]	0	30.422	16	8	18	6	1	641	70	5.66	48.33	8	0	0.801	0.999	0.721	0.837	0.654	#REF!	72.3	120.5	112.1	95.1	High	High	High	High
High	P55287-1	Cadherin-11 [OS=Homo sapiens]	0	19.131	9	6	13	6	1	796	87.9	4.91	34.19	6	0	1.019	0.987	1.231	1.045	0.908	#REF!	88.1	106.4	110	95.5	High	High	High	High
Medium	P51587	breast cancer type 2 susceptibility protein [OS=Homo sapiens]	0.03	0.972	0	1	2	1	1	3418	384	6.71	0	1	0	1.48	1.399	1.212	0.819	0.867	#REF!	95.2	78.6	109.9	116.3	High	Peak Found	High	Peak Found
Medium	Q03181	Peroxisome proliferator-activated receptor delta [OS=Homo sapiens]	0.031	0.971	2	1	2	1	1	441	49.9	7.59	3.65	1	0	0.101	0.468	0.142	1.408	0.304	#REF!	33.2	233.8	109.4	23.6	Peak Found	High	High	Peak Found
High	P28838	cytosol aminopeptidase [OS=Homo sapiens]	0.001	2.101	2	1	3	1	1	519	56.1	7.93	6.24	1	0	1.525	1.754	2.154	1.413	1.228	#REF!	134	62.2	109	94.8	High	High	High	Peak Found
High	O95967	EGF-containing fibulin-like extracellular matrix protein 2 [OS=Homo sapiens]	0	2.681	2	1	3	1	1	443	49.4	4.94	8	1	0	1.49	1.553	1.66	1.114	1.069	#REF!	116.4	70.1	108.9	104.5	High	Peak Found	High	High
High	Q8NBJ4	Golgi membrane protein 1 [OS=Homo sapiens]	0	7.191	8	3	12	3	1	401	45.3	4.97	30.09	3	0	1.176	1.132	0.936	0.946	0.938	#REF!	89.6	103.3	108.5	98.7	High	High	High	High
High	P29279-1	Connective tissue growth factor [OS=Homo sapiens]	0	2.628	3	1	1	1	1	349	38.1	8	1.87	1	0	0.01	0.925	1.497	100	1.619	#REF!	175	116.9	108.1		Peak Found	Peak Found	High	Not Found
High	P67936	Tropomyosin alpha-4 chain [OS=Homo sapiens]	0	19.619	31	8	16	7	1	248	28.5	4.69	37.05	8	1	0.738	0.921	1.011	1.211	0.923	#REF!	89	82.7	108.1	120.1	High	High	High	High
High	P51884	Lumican [OS=Homo sapiens]	0	62.127	38	11	58	11	1	338	38.4	6.61	183.31	11	0	1.158	0.837	1.09	0.97	1.183	#REF!	119.2	81.4	107.8	91.6	High	High	High	High
Medium	P07384	Calpain-1 catalytic subunit [OS=Homo sapiens]	0.013	1.197	1	1	3	1	1	714	81.8	5.67	5.74	1	0	0.913	0.907	0.564	0.618	0.622	#REF!	66.7	118.2	107.2	107.9	High	Peak Found	High	High
High	P19022	Cadherin-2 [OS=Homo sapiens]	0	7.845	4	2	6	2	1	906	99.7	4.81	15.98	2	0	1.373	1.034	0.36	0.262	0.348	#REF!	52.7	100.9	106.9	139.6	High	High	High	High
High	P62158	Calmodulin [OS=Homo sapiens]	0	5.531	11	2	3	2	1	149	16.8	4.22	7.62	2	0	0.576	0.581	0.538	0.933	1.061	#REF!	123.7	36.8	106.7	132.8	High	High	High	Peak Found
High	P11142-1	Heat shock cognate 71 kDa protein [OS=Homo sapiens]	0	40.709	23	11	34	8	1	646	70.9	5.52	85.63	11	3	0.92	0.792	1.039	1.129	1.305	#REF!	106.4	96.2	106.6	90.9	High	High	High	High
High	P49888	Estrogen sulfotransferase [OS=Homo sapiens]	0	4.515	6	2	4	2	1	294	35.1	6.62	4.67	2	0	0.55	0.632	0.192	0.349	0.304	#REF!	32.4	168.5	106.5	92.7	High	Peak Found	High	High
High	P04004	Vitronectin [OS=Homo sapiens]	0	57.269	21	8	39	8	1	478	54.3	5.8	126.95	8	0	0.648	0.892	0.799	7.293	2.289	#REF!	141	89.6	106.4	63	High	High	High	High
High	P08123	Collagen alpha-2(I) chain [OS=Homo sapiens]	0	44.471	7	7	43	7	1	1366	129.2	8.95	132.72	7	0	0.994	1.493	1.275	1.748	0.881	#REF!	152	60.1	106.4	81.6	High	High	High	High
High	P62258-1	14-3-3 protein epsilon [OS=Homo sapiens]	0	16.437	19	4	12	3	1	255	29.2	4.74	35.22	4	0	1.338	1.473	1.599	1.195	1.086	#REF!	105.5	91.7	106.3	96.5	High	High	High	High
High	P28300	Protein-lysine 6-oxidase [OS=Homo sapiens]	0	6.217	9	3	7	3	1	417	46.9	8.09	15.87	3	0	0.799	0.965	0.992	1.242	0.995	#REF!	108	103.4	106	82.5	High	High	High	Peak Found
High	Q9NPH3-5	Isoform 4 of Interleukin-1 receptor accessory protein [OS=Homo sapiens]	0	11.139	6	4	18	4	1	687	78.6	7.12	44.26	4	0	0.727	0.835	0.814	1.258	0.806	#REF!	97.6	112.2	105.2	84.9	High	High	High	High
High	P08134	Rho-related GTP-binding protein RhoC [OS=Homo sapiens]	0	3.546	6	1	2	1	1	193	22	6.58	5.09	1	0	0.909	0.979	0.838	0.922	0.856	#REF!	90	107.3	105.1	97.6	Peak Found	High	Peak Found	High
High	P08670	Vimentin [OS=Homo sapiens]	0	12.058	11	5	12	5	1	466	53.6	5.12	26.34	5	0	0.923	1.75	2.007	2.355	1.465	#REF!	156.7	66.4	105	71.9	High	High	High	High
High	Q9UM47	Neurogenic locus notch homolog protein 3 [OS=Homo sapiens]	0	11.314	2	4	5	4	1	2321	243.5	5.39	10.59	4	0	0.383	0.552	0.586	1.254	0.892	#REF!	77.6	118.7	104.9	98.7	High	High	High	Peak Found
High	P02748	complement component C9 [OS=Homo sapiens]	0	9.824	4	2	16	2	1	559	63.1	5.59	43.26	2	0	0.519	0.766	0.553	1.064	0.721	#REF!	76.8	145.9	104.9	72.5	High	High	High	High
High	P23142	Fibulin-1 [OS=Homo sapiens]	0	64.319	14	8	52	8	1	703	77.2	5.22	147.01	8	0	0.842	0.89	0.779	0.928	0.836	#REF!	90.3	114.1	104.9	90.6	High	High	High	High
Medium	Q96C19	EF-hand domain-containing protein D2 [OS=Homo sapiens]	0.018	1.107	3	1	1	1	1	240	26.7	5.2	1.72	1	0	1.181	1.279	1.428	1.21	1.117	#REF!	116.9	81.8	104.7	96.6	Peak Found	High	Peak Found	Peak Found
High	P0DOX8	Immunoglobulin lambda-1 light chain [OS=Homo sapiens]	0.003	1.468	4	1	3	1	1	216	22.8	6.76	6.04	1	0	0.496	0.63	0.282	0.569	0.448	#REF!	46.9	166.1	104.6	82.4	Peak Found	High	High	Peak Found
High	Q15555	Microtubule-associated protein RP/EB family member 2 [OS=Homo sapiens]	0	7.163	6	2	5	2	1	327	37	5.57	8.16	2	0	0.727	0.804	0.623	0.857	0.775	#REF!	78.7	125.3	104.4	91.6	High	High	High	High
High	P08697-1	Alpha-2-antiplasmin [OS=Homo sapiens]	0	14.331	7	3	29	3	1	491	54.5	6.29	83.91	3	0	0.633	0.784	0.592	0.65	0.755	#REF!	79.2	132.2	104.3	84.3	High	High	High	High
High	Q06033-1	Inter-alpha-trypsin inhibitor heavy chain H3 [OS=Homo sapiens]	0	36.305	10	9	74	9	1	890	99.8	5.74	212.43	9	0	0.844	0.969	0.684	1.075	0.69	#REF!	105.9	101.3	104.2	88.6	High	High	High	High
High	P39059	Collagen alpha-1(XV) chain [OS=Homo sapiens]	0	4.42	1	2	7	2	1	1388	141.6	5	13.83	2	0	1.214	1.162	0.85	0.695	1.136	#REF!	89.2	78.9	104.2	127.8	High	High	High	High
High	P18669	Phosphoglycerate mutase 1 [OS=Homo sapiens]	0	24.944	31	5	14	3	1	254	28.8	7.18	49.39	5	2	0.811	0.9	1.143	1.042	0.909	#REF!	111	96.2	104	88.8	High	High	High	High
High	P68371	Tubulin beta-4B chain [OS=Homo sapiens]	0	49.864	31	10	35	2	1	445	49.8	4.89	126.2	10	7	1.166	0.72	0.962	0.907	1.365	#REF!	118.2	70.1	103.9	107.8	High	High	High	High
High	P11766	alcohol dehydrogenase class-3 [OS=Homo sapiens]	0	2.746	7	2	3	2	1	374	39.7	7.49	3.5	2	0	1.704	0.947	0.01	0.01	0.01	#REF!		109.5	103.8	186.7	Not Found	High	Peak Found	High
High	P12107-2	Isoform B of Collagen alpha-1(XI) chain [OS=Homo sapiens]	0	8.92	2	4	8	4	1	1818	182.3	6.06	16.94	4	0	0.979	1.059	1.166	1.179	0.994	#REF!	98.4	107.1	103.7	90.7	High	High	High	High
High	P12814-4	Isoform 4 of Alpha-actinin-1 [OS=Homo sapiens]	0	38.439	16	14	36	6	1	930	107.1	5.58	86.18	14	8	1.571	1.24	1.595	0.942	0.889	#REF!	109.3	73	103.7	114	High	Peak Found	High	High
High	P10599-1	thioredoxin [OS=Homo sapiens]	0	6.702	21	2	8	2	1	105	11.7	4.92	13.18	2	0	1.26	0.98	0.997	0.736	1.029	#REF!	106.9	41.2	103.6	148.2	High	High	High	High
High	P07237	Protein disulfide-isomerase [OS=Homo sapiens]	0	11.061	8	4	9	4	1	508	57.1	4.87	20.33	4	0	1.528	1.292	1.273	0.833	0.985	#REF!	99.6	77.5	103.5	119.4	High	High	High	High
High	P61077-3	Isoform 3 of Ubiquitin-conjugating enzyme E2 D3 [OS=Homo sapiens]	0	3.274	7	1	2	1	1	149	16.9	7.74	4.58	1	0	1.544	1.199	0.888	0.575	0.741	#REF!	76.7	86.4	103.5	133.4	Peak Found	High	Peak Found	High
High	P36871-2	Isoform 2 of Phosphoglucomutase-1 [OS=Homo sapiens]	0	8.577	6	3	6	3	1	580	63.8	5.83	11.55	3	0	1.468	1.017	0.775	0.462	0.814	#REF!	96.5	105.6	103.1	94.9	High	Peak Found	High	High
High	P16930	Fumarylacetoacetase [OS=Homo sapiens]	0	4.678	5	2	4	2	1	419	46.3	6.95	9.43	2	0	0.863	0.932	0.824	0.955	0.885	#REF!	91.1	110.5	103	95.4	High	High	High	High
High	Q9BX97	Plasmalemma vesicle-associated protein [OS=Homo sapiens]	0.004	1.524	2	1	3	1	1	442	50.6	8.79	5.93	1	0	0.813	0.89	0.753	0.926	0.846	#REF!	87.1	115.8	103	94.1	High	Peak Found	High	High
High	Q9UN70-1	Protocadherin gamma-C3 [OS=Homo sapiens]	0	4.553	2	2	8	2	1	934	101	5.21	21.42	2	0	0.935	0.937	0.816	0.872	0.871	#REF!	88.8	108.1	102.6	100.5	High	High	High	High
High	P15085	carboxypeptidase A1 [OS=Homo sapiens]	0.001	2.087	2	1	5	1	1	419	47.1	5.76	10.11	1	0	1.252	1.171	1.144	0.914	0.977	#REF!	100.2	87.6	102.5	109.7	High	High	High	High
High	P47755	F-actin-capping protein subunit alpha-2 [OS=Homo sapiens]	0	2.946	3	1	1	1	1	286	32.9	5.85	2.22	1	0	2.059	1.561	1.479	0.718	0.947	#REF!	97	65.6	102.4	135	Peak Found	Peak Found	High	Peak Found
High	P14618	Pyruvate kinase PKM [OS=Homo sapiens]	0	38.425	24	10	24	10	1	531	57.9	7.84	76.71	10	0	0.917	0.972	1.016	1.187	0.946	#REF!	102	103.3	102.1	92.6	High	High	High	High
High	P60709	Actin, cytoplasmic 1 [OS=Homo sapiens]	0	111.921	54	13	108	8	1	375	41.7	5.48	364.28	13	6	1.028	1.036	0.996	1.053	1.006	#REF!	111.1	89	101.5	98.4	High	High	High	High
High	Q07954	prolow-density lipoprotein receptor-related protein 1 [OS=Homo sapiens]	0	52.818	5	19	40	19	1	4544	504.3	5.39	75.98	19	0	0.866	0.965	0.836	0.925	0.774	#REF!	80.2	96.4	101.4	122	High	High	High	High
High	P02649	Apolipoprotein E [OS=Homo sapiens]	0	89.043	53	15	75	15	1	317	36.1	5.73	214.46	15	0	1.177	1.096	1.511	3.422	1.737	#REF!	191.3	35.4	101.3	71.9	High	High	High	High
High	Q14019	coactosin-like protein [OS=Homo sapiens]	0	8.109	22	3	4	3	1	142	15.9	5.67	11.47	3	0	0.574	0.737	0.601	1.046	0.815	#REF!	82.5	137.4	101.3	78.9	Peak Found	High	High	High
Medium	Q13404-1	Isoform 1 of Ubiquitin-conjugating enzyme E2 variant 1 [OS=Homo sapiens]	0.03	0.999	3	1	1	1	1	221	25.8	8.32	1.79	1	0	0.951	0.992	0.986	1.037	0.994	#REF!	100.4	101.8	101	96.8	Peak Found	High	Peak Found	Peak Found
High	Q15063-1	Periostin [OS=Homo sapiens]	0	97.243	26	16	70	4	1	836	93.3	7.53	246.77	16	12	0.75	0.787	0.71	0.898	0.926	#REF!	89.2	118.1	101	91.7	High	High	High	High
High	P37802-2	Isoform 2 of Transgelin-2 [OS=Homo sapiens]	0	26.597	33	6	23	6	1	220	24.4	8.25	76.78	6	0	1.146	0.956	1.019	0.757	0.857	#REF!	70.7	106.4	100.7	122.2	High	High	High	High
High	P00505	Aspartate aminotransferase, mitochondrial [OS=Homo sapiens]	0	2.615	3	1	1	1	1	430	47.5	9.01	1.6	1	0	100	100	100	1.197	1.623	#REF!	163.1		100.5	136.3	Peak Found	Not Found	Peak Found	High
High	Q9Y240	C-type lectin domain family 11 member A [OS=Homo sapiens]	0	17.29	13	3	14	3	1	323	35.7	5.16	49.19	3	0	0.799	1.059	0.638	0.905	0.779	#REF!	73.2	99.5	100.3	127	High	High	High	High
High	Q14117	dihydropyrimidinase [OS=Homo sapiens]	0	3.919	3	2	5	2	1	519	56.6	7.27	7.24	2	0	1.049	0.758	0.757	0.722	0.999	#REF!	80.9	106.9	100	112.2	High	High	High	High
High	P33151	Cadherin-5 [OS=Homo sapiens]	0	2.603	2	1	4	1	1	784	87.5	5.43	10.55	1	0	1.317	1.06	0.863	0.655	0.814	#REF!	81.4	94.3	100	124.2	High	Peak Found	High	High
High	Q96D15	Reticulocalbin-3 [OS=Homo sapiens]	0	18.472	13	3	12	3	1	328	37.5	4.89	41.27	3	0	1.1	1.011	0.856	1.032	1.021	#REF!	87.5	102.9	99.8	109.8	High	High	High	High
Medium	Q03167	Transforming growth factor beta receptor type 3 [OS=Homo sapiens]	0.022	1.049	1	1	3	1	1	851	93.4	5.71	1.64	1	0	1.201	1.132	1.203	1.002	1.063	#REF!	106.1	88.2	99.8	105.9	High	Peak Found	High	High
Medium	P20849	Collagen alpha-1(IX) chain [OS=Homo sapiens]	0.015	1.146	1	1	2	1	1	921	91.8	8.72	0	1	0	0.812	0.808	0.626	0.77	0.774	#REF!	77.1	123.2	99.6	100.1	Peak Found	High	High	Peak Found
High	P18065	Insulin-like growth factor-binding protein 2 [OS=Homo sapiens]	0	32.745	24	6	35	6	1	325	34.8	7.5	114.14	6	0	0.761	0.927	1.02	1.09	0.952	#REF!	112.3	88	99.1	100.6	High	High	High	High
High	P07737	profilin-1 [OS=Homo sapiens]	0	15.59	31	4	25	4	1	140	15	8.27	47.03	4	0	0.821	0.829	0.385	0.631	0.932	#REF!	78.3	120.7	99.1	101.9	High	High	High	High
High	Q92820	Gamma-glutamyl hydrolase [OS=Homo sapiens]	0	6.758	6	2	8	2	1	318	35.9	7.11	21.68	2	0	0.894	0.942	0.907	1.014	0.963	#REF!	95.2	109	99	96.8	High	High	High	High
High	P61224-1	Ras-related protein Rap-1b [OS=Homo sapiens]	0	16.378	25	4	12	4	1	184	20.8	5.78	35.35	4	0	0.856	0.893	0.74	0.866	1.09	#REF!	88.7	113.6	98.9	98.9	High	High	High	High
High	P00338-3	Isoform 3 of L-lactate dehydrogenase A chain [OS=Homo sapiens]	0	21.997	21	7	20	6	1	361	39.8	8.43	55.93	7	1	1.013	0.866	0.916	1.105	1.149	#REF!	109.6	105	98.8	86.6	High	High	High	High
Medium	O75326-1	Semaphorin-7A [OS=Homo sapiens]	0.025	1.023	1	1	1	1	1	666	74.8	7.64	0	1	0	0.991	0.96	0.939	0.947	0.978	#REF!	96.5	102.8	98.7	101.9	Peak Found	Peak Found	High	Peak Found
High	P50454	Serpin H1 [OS=Homo sapiens]	0	10.632	9	3	7	3	1	418	46.4	8.69	18.59	3	0	1.671	1.777	1.672	0.47	0.941	#REF!	95.5	52.1	98.7	153.7	High	High	High	High
High	P61088	ubiquitin-conjugating enzyme E2 N [OS=Homo sapiens]	0	6.898	17	3	4	3	1	152	17.1	6.57	9.47	3	0	0.62	0.607	0.653	0.65	1.077	#REF!	94	155.7	98.5	51.8	Peak Found	High	High	Peak Found
High	P02774-3	Isoform 3 of Vitamin D-binding protein [OS=Homo sapiens]	0	91.045	36	14	198	14	1	493	55.1	5.74	781.68	14	0	0.531	0.673	0.505	2.466	0.801	#REF!	102.1	112.5	98.4	86.9	High	High	High	High
High	Q05707-1	Collagen alpha-1(XIV) chain [OS=Homo sapiens]	0.001	2.093	0	1	1	1	1	1796	193.4	5.3	2.01	1	0	1.146	1.386	2.104	1.836	1.518	#REF!	149.3	71	98.3	81.4	Peak Found	Peak Found	High	Peak Found
High	Q96P44	Collagen alpha-1(XXI) chain [OS=Homo sapiens]	0	5.61	2	2	4	2	1	957	99.3	8.32	8.72	2	0	1.035	0.999	1.079	0.815	1.105	#REF!	107	78.4	98.2	116.4	Peak Found	High	High	High
High	P05787-2	Isoform 2 of Keratin, type II cytoskeletal 8 [OS=Homo sapiens]	0	21.137	15	7	16	6	1	511	56.6	5.43	40.94	7	0	100	100	100	1.475	1.728	#REF!	177.3		98	124.7	High	Not Found	High	High
High	Q6ZMU1	Putative protein C3P1 [OS=Homo sapiens]	0	5.267	4	1	4	1	1	363	40.2	6.79	12.95	1	0	0.899	0.79	0.536	0.596	0.679	#REF!	66.5	124.1	98	111.5	High	High	High	High
High	P13639	Elongation factor 2 [OS=Homo sapiens]	0	25.186	11	7	13	7	1	858	95.3	6.83	32.22	7	0	1.298	0.778	1.034	0.829	1.249	#REF!	115.1	86.2	97.9	100.9	High	High	High	High
High	P35579-1	Myosin-9 [OS=Homo sapiens]	0	6.737	3	4	4	4	1	1960	226.4	5.6	4.95	4	0	2.724	1.924	2.54	0.732	0.888	#REF!	119.7	48	97.8	134.6	High	Peak Found	High	High
High	P54760	Ephrin type-B receptor 4 [OS=Homo sapiens]	0	2.728	1	1	3	1	1	987	108.2	6.9	0	1	0	0.209	0.503	0.352	1.68	0.699	#REF!	68.2	193.8	97.5	40.6	High	High	High	Peak Found
High	P49747	Cartilage oligomeric matrix protein [OS=Homo sapiens]	0	67.687	22	14	68	11	1	757	82.8	4.6	207.1	14	3	0.878	0.785	0.739	1.168	0.819	#REF!	92.4	107.1	97.5	103.1	High	High	High	High
High	P08567	pleckstrin [OS=Homo sapiens]	0	7.197	7	1	1	1	1	350	40.1	8.28	4.85	1	0	0.01	0.402	0.249	100	0.62	#REF!	60.4	242.2	97.4		Peak Found	High	Peak Found	Not Found
High	Q12860	Contactin-1 [OS=Homo sapiens]	0	37.703	11	9	24	9	1	1018	113.2	5.9	63.38	9	0	0.921	0.879	0.94	0.97	1.069	#REF!	91.3	90.7	97.2	120.8	High	High	High	High
High	P17936-2	Isoform 2 of Insulin-like growth factor-binding protein 3 [OS=Homo sapiens]	0	20.853	18	4	13	4	1	297	32.2	8.62	39.31	4	0	0.971	1.571	1.656	1.704	1.161	#REF!	91.5	96.4	97.1	115	High	High	High	Peak Found
High	O43505	beta-1,4-glucuronyltransferase 1 [OS=Homo sapiens]	0	12.14	14	5	10	5	1	415	47.1	7.2	26.66	5	0	0.761	0.642	0.867	0.861	1.19	#REF!	83.6	113.3	97.1	106	High	High	High	High
High	P63167	Dynein light chain 1, cytoplasmic [OS=Homo sapiens]	0	4.644	12	1	3	1	1	89	10.4	7.4	2.58	1	0	1.482	1.046	0.782	0.528	0.747	#REF!	72.6	92.8	97.1	137.5	High	Peak Found	Peak Found	High
High	P05160	Coagulation factor XIII B chain [OS=Homo sapiens]	0.001	1.835	1	1	1	1	1	661	75.5	6.39	2.56	1	0	0.975	0.87	0.751	0.771	0.864	#REF!	83.6	111.2	96.8	108.4	Peak Found	Peak Found	High	Peak Found
High	P02749	Beta-2-glycoprotein 1 [OS=Homo sapiens]	0	43.067	28	6	19	6	1	345	38.3	7.97	65.03	6	0	0.504	0.662	0.655	3.887	3.774	#REF!	80.3	145.5	96.5	77.7	High	High	High	High
High	P18206	Vinculin [OS=Homo sapiens]	0	105.844	31	27	71	27	1	1134	123.7	5.66	213.01	27	0	0.929	0.756	0.75	0.806	0.897	#REF!	86.8	114.9	96.5	101.8	High	High	High	High
High	P02768-1	Serum albumin [OS=Homo sapiens]	0	327.447	69	39	1920	39	1	609	69.3	6.28	3192.48	39	0	0.869	0.948	0.949	8.164	17.993	#REF!	112.2	94.6	96.4	96.8	High	High	High	High
High	P09493-5	Isoform 5 of Tropomyosin alpha-1 chain [OS=Homo sapiens]	0	6.68	13	3	4	1	1	245	28.4	4.77	8.72	3	1	0.79	0.787	0.691	0.875	1.192	#REF!	85.2	122	96.4	96.4	Peak Found	Not Found	High	Not Found
High	P0C0L4-1	Complement C4-A [OS=Homo sapiens]	0	85.982	12	17	80	1	1	1744	192.7	7.08	260.85	17	16	0.825	0.675	0.732	0.9	1.015	#REF!	86.7	115.5	96.3	101.5	High	High	High	High
High	Q9UNP9-3	Isoform 3 of Peptidyl-prolyl cis-trans isomerase E [OS=Homo sapiens]	0	2.767	3	1	8	1	1	314	35	6.38	20.97	1	0	0.876	0.822	0.716	0.817	0.871	#REF!	83.9	117.2	96.3	102.6	High	High	High	High
High	P03951	Coagulation factor XI [OS=Homo sapiens]	0	4.482	2	1	4	1	1	625	70.1	8.1	11.21	1	0	0.809	0.789	0.684	0.845	0.867	#REF!	83.4	121.9	96.1	98.6	High	High	High	High
High	P23528	Cofilin-1 [OS=Homo sapiens]	0	32.74	27	4	18	4	1	166	18.5	8.09	68.85	4	0	1.143	0.906	1.098	1.028	1.211	#REF!	106.5	93.9	95.7	103.9	High	High	High	High
Medium	Q13093	Platelet-activating factor acetylhydrolase [OS=Homo sapiens]	0.018	1.103	2	1	4	1	1	441	50	7.56	3.29	1	0	0.735	0.699	0.486	0.662	0.696	#REF!	66.6	137	95.7	100.7	High	High	High	High
High	P98160	Basement membrane-specific heparan sulfate proteoglycan core protein [OS=Homo sapiens]	0	14.966	1	4	12	4	1	4391	468.5	6.51	32.76	4	0	0.731	0.856	0.887	1.009	1.04	#REF!	106.7	114.5	95.6	83.2	High	High	High	High
High	Q8N2S1	Latent-transforming growth factor beta-binding protein 4 [OS=Homo sapiens]	0	13.669	4	5	16	5	1	1624	173.3	5.43	32.09	5	0	0.859	0.735	0.772	0.745	0.805	#REF!	80.1	119.6	95.6	104.7	High	High	High	High
High	P12109	Collagen alpha-1(VI) chain [OS=Homo sapiens]	0	62.893	17	12	38	12	1	1028	108.5	5.43	114.85	12	0	1.578	1.177	1.2	0.939	0.998	#REF!	106.1	78.5	95.3	120.1	High	High	High	High
High	Q04756	Hepatocyte growtH factor activator [OS=Homo sapiens]	0	32.224	11	6	52	6	1	655	70.6	7.24	144.45	6	0	0.657	0.745	0.58	0.86	0.81	#REF!	80.6	131.6	95.2	92.6	High	High	High	High
High	P26038	Moesin [OS=Homo sapiens]	0	11.984	8	5	17	5	1	577	67.8	6.4	39.72	5	0	1.054	1.018	1.299	0.867	1.142	#REF!	114.8	87.9	95.1	102.3	High	High	High	High
High	P25788-1	Proteasome subunit alpha type-3 [OS=Homo sapiens]	0	7.207	13	3	6	3	1	255	28.4	5.33	11.7	3	0	1.748	0.742	0.699	0.563	0.876	#REF!	81.4	67	95.1	156.6	High	High	High	High
High	Q99536	Synaptic vesicle membrane protein VAT-1 homolog [OS=Homo sapiens]	0	3.529	3	1	3	1	1	393	41.9	6.29	6.84	1	0	1.343	1.26	1.714	1.276	1.361	#REF!	129	75.2	94.8	101.1	High	High	Peak Found	High
High	P28827-2	Isoform 2 of Receptor-type tyrosine-protein phosphatase mu [OS=Homo sapiens]	0	2.151	1	1	1	1	1	1465	165	6.61	1.67	1	0	0.821	0.84	0.883	1.076	1.051	#REF!	99.6	112.9	94.8	92.6	Peak Found	High	Peak Found	Peak Found
High	P05543	thyroxine-binding globulin [OS=Homo sapiens]	0	18.229	13	5	33	5	1	415	46.3	6.3	82.91	5	0	1.085	0.868	1.101	1.015	1.349	#REF!	96.9	104.4	94.7	104.1	High	High	High	High
High	P12110	Collagen alpha-2(VI) chain [OS=Homo sapiens]	0	5.031	2	2	2	2	1	1019	108.5	6.21	4.28	2	0	0.917	1.086	1.202	1.311	1.106	#REF!	139.3	86.8	94.3	79.6	High	High	Peak Found	Peak Found
High	P52209	6-phosphogluconate dehydrogenase, decarboxylating [OS=Homo sapiens]	0	7.78	6	3	8	3	1	483	53.1	7.23	16.46	3	0	1.184	0.653	0.793	0.827	0.987	#REF!	85.9	107.4	94.3	112.4	High	High	High	High
High	Q96KG7-1	Multiple epidermal growth factor-like domains protein 10 [OS=Homo sapiens]	0	4.763	1	1	2	1	1	1140	122.1	6.87	7.14	1	0	1.222	0.874	0.616	0.504	0.705	#REF!	66.4	107.8	94.2	131.7	Peak Found	Peak Found	High	High
High	P40123	Adenylyl cyclase-associated protein 2 [OS=Homo sapiens]	0.007	1.333	2	1	3	1	1	477	52.8	6.37	5.75	1	0	1.337	1.078	1.168	0.874	1.084	#REF!	102	87.3	94.1	116.7	High	High	Peak Found	High
High	P39060-3	Collagen alpha-1(XVIII) chain [OS=Homo sapiens]	0	15.085	3	4	7	4	1	1754	178.1	6.01	18.2	4	0	0.742	0.736	0.709	1.086	0.965	#REF!	84.9	125.8	93.9	95.4	High	High	High	High
High	Q15113	Procollagen C-endopeptidase enhancer 1 [OS=Homo sapiens]	0.003	1.649	2	1	4	1	1	449	47.9	7.43	7.26	1	0	1.197	0.975	0.984	0.822	1.009	#REF!	94.7	96.2	93.9	115.2	High	High	High	High
High	P36955	Pigment epithelium-derived factor [OS=Homo sapiens]	0	54.274	30	11	76	11	1	418	46.3	6.38	231.13	11	0	0.752	0.772	0.771	1.026	1.37	#REF!	90.9	135.1	93.8	80.2	High	High	High	High
High	Q8IUL8	Cartilage intermediate layer protein 2 [OS=Homo sapiens]	0	10.812	4	4	9	4	1	1156	126.2	8.22	21.53	4	0	0.861	0.969	0.819	0.751	1.042	#REF!	89.8	113.4	93.7	103.1	High	High	High	High
High	P55285-1	Cadherin-6 [OS=Homo sapiens]	0	7.356	4	3	8	3	1	790	88.3	4.93	18.04	3	0	1.508	1.068	0.937	0.622	0.878	#REF!	84.5	89.6	93.7	132.3	High	High	High	High
Medium	P16870	Carboxypeptidase E [OS=Homo sapiens]	0.029	0.987	2	1	1	1	1	476	53.1	5.14	1.62	1	0		100	100	100	3.275	#REF!	306.4		93.6		High	Not Found	Peak Found	Not Found
High	Q16610-4	Isoform 4 of Extracellular matrix protein 1 [OS=Homo sapiens]	0	8.571	5	2	3	2	1	567	63.5	6.89	8.6	2	0	0.766	0.88	0.843	1.1	0.958	#REF!	92.7	98.3	93.4	115.5	Peak Found	High	High	Peak Found
High	P20774	Mimecan [OS=Homo sapiens]	0	16.117	18	5	19	5	1	298	33.9	5.63	49.97	5	0	0.729	0.674	0.604	0.789	0.79	#REF!	82.3	125.2	93.4	99.1	High	High	High	High
High	P07148	Fatty acid-binding protein, liver [OS=Homo sapiens]	0	2.655	17	2	4	2	1	127	14.2	7.18	7.37	2	0	0.785	0.828	0.711	0.834	1.273	#REF!	99.9	89.4	93.3	117.4	High	High	Peak Found	High
High	P63104-1	14-3-3 protein zeta/delta [OS=Homo sapiens]	0	44.067	42	8	23	7	1	245	27.7	4.79	81.77	8	1	0.827	0.884	0.774	1.093	0.952	#REF!	95.9	107.7	93.2	103.1	High	High	High	High	Acetyl [N-Term]
Medium	Q59EK9-1	RUN domain-containing protein 3A [OS=Homo sapiens]	0.029	0.983	2	1	1	1	1	446	49.7	5.27	0	1	0	0.918	1.154	1.907	2.078	1.653	#REF!	153.2	80.3	92.7	73.7	Peak Found	Peak Found	High	Peak Found
High	Q12805	EGF-containing fibulin-like extracellular matrix protein 1 [OS=Homo sapiens]	0	43.434	24	10	41	10	1	493	54.6	5.07	124.75	10	0	1.108	0.815	0.855	0.805	1.148	#REF!	94.7	109.2	92.6	103.5	High	High	High	High
High	Q13740-1	CD166 antigen [OS=Homo sapiens]	0	3.397	2	1	2	1	1	583	65.1	6.25	5.45	1	0	0.912	0.831	0.852	0.935	1.026	#REF!	94.8	111.3	92.4	101.4	High	Peak Found	Peak Found	High
High	P02656	Apolipoprotein C-III [OS=Homo sapiens]	0	14.286	27	2	19	2	1	99	10.8	5.41	68.38	2	0	0.767	0.763	0.747	2.86	1.775	#REF!	121.1	102.7	92.2	84	High	High	High	High
High	Q14240-2	Isoform 2 of Eukaryotic initiation factor 4A-II [OS=Homo sapiens]	0	5.749	4	2	6	2	1	408	46.5	5.48	12.86	2	0	1.371	1.071	1.148	0.837	1.072	#REF!	98.6	92.6	91.7	117.2	High	Peak Found	High	High
High	P16070	CD44 antigen [OS=Homo sapiens]	0	8.163	2	1	5	1	1	742	81.5	5.33	18.71	1	0	1.167	0.902	0.868	0.744	0.961	#REF!	88.2	101.6	91.7	118.5	High	High	High	High
High	P07195	L-lactate dehydrogenase B chain [OS=Homo sapiens]	0	20.802	24	7	29	6	1	334	36.6	6.05	67.23	7	0	0.874	0.704	0.588	0.68	0.811	#REF!	80.1	105.5	91.7	122.7	High	High	High	High
High	P48723	Heat shock 70 kDa protein 13 [OS=Homo sapiens]	0	4.338	4	2	6	2	1	471	51.9	5.76	11.11	2	0	1.657	1.092	0.93	0.561	0.852	#REF!	82.4	86.6	91.7	139.3	High	High	High	High
High	Q99497	protein DJ-1 [OS=Homo sapiens]	0	6.783	12	2	5	2	1	189	19.9	6.79	12.54	2	0	0.302	0.55	0.364	1.207	0.662	#REF!	78.1	163.8	91.3	66.8	High	High	High	High
High	Q99435-3	Isoform 3 of Protein kinase C-binding protein NELL2 [OS=Homo sapiens]	0	7.963	4	3	9	3	1	866	96.8	5.94	15	3	0	0.586	0.596	0.855	0.962	1.027	#REF!	97.7	115.6	91.3	95.4	High	High	High	High
High	P05121-1	Plasminogen activator inhibitor 1 [OS=Homo sapiens]	0	14.73	12	4	7	4	1	402	45	7.2	12.15	4	0	100	100	100	0.811	1.246	#REF!	134.7		91.2	174.1	High	Not Found	High	High
High	P01024	Complement C3 [OS=Homo sapiens]	0	260.819	43	52	266	52	1	1663	187	6.4	799.78	52	0	1.201	0.952	0.992	4.214	1.514	#REF!	119.8	91	91	98.2	High	High	High	High
High	P07437	tubulin beta chain [OS=Homo sapiens]	0	49.041	28	9	33	1	1	444	49.6	4.89	120.49	9	0	0.725	1.011	1.713	2.364	1.695	#REF!	154	89.9	90.9	65.2	High	High	Peak Found	High
High	Q9Y376	Calcium-binding protein 39 [OS=Homo sapiens]	0	3.377	3	1	2	1	1	341	39.8	6.89	5.63	1	0	0.765	0.805	0.973	1.272	1.209	#REF!	109.8	112.9	90.9	86.3	High	High	Peak Found	Peak Found
High	P62820	Ras-related protein Rab-1A [OS=Homo sapiens]	0	8.654	15	3	7	3	1	205	22.7	6.21	17.46	3	0	0.997	0.827	0.885	0.887	1.006	#REF!	96.7	107.2	90.9	105.1	High	High	High	High
High	P21333	Filamin-A [OS=Homo sapiens]	0	51.014	9	19	50	19	1	2647	280.6	6.06	121.21	19	0	1.038	0.7	0.868	0.862	1.051	#REF!	87.7	122.2	90.9	99.2	High	High	High	High
High	P01009-1	alpha-1-antitrypsin [OS=Homo sapiens]	0	98.572	48	17	72	17	1	418	46.7	5.59	221.7	17	0	3.411	9.707	23.2	14.943	3.715	#REF!	288.8	0.3	90.8	20	High	Peak Found	High	High
High	O75882-1	Attractin [OS=Homo sapiens]	0	2.995	1	1	1	1	1	1429	158.4	7.31	2.21	1	0	0.854	1.209	2.276	2.664	1.882	#REF!	170.5	74.9	90.6	64	High	Peak Found	Peak Found	Peak Found
High	P55058	phospholipid transfer protein [OS=Homo sapiens]	0	7.149	5	2	8	2	1	493	54.7	7.01	21.84	2	0	0.796	0.617	0.617	0.774	1.332	#REF!	106.9	112.7	90.6	89.7	High	High	High	High
High	P10619	lysosomal protective protein [OS=Homo sapiens]	0	6.095	5	2	4	2	1	480	54.4	6.61	9.14	2	0	100	100	100	2.839	2.395	#REF!	245.6		90.5	63.9	High	Not Found	High	High
High	P78509	Reelin [OS=Homo sapiens]	0	4.633	1	2	4	2	1	3460	388.1	5.88	4.22	2	0	1.401	1.018	1.083	0.773	1.064	#REF!	96.2	88.9	90.4	124.5	High	Peak Found	Peak Found	High
High	P07738	Bisphosphoglycerate mutase [OS=Homo sapiens]	0	2.999	5	1	2	1	1	259	30	6.54	2.36	1	0	0.789	0.523	0.01	0.01	0.01	#REF!		173	90.4	136.6	Not Found	High	High	Peak Found
High	P02753	Retinol-binding protein 4 [OS=Homo sapiens]	0	35.46	41	7	43	7	1	201	23	6.07	115.41	7	0	0.848	0.961	1.031	2.302	1.44	#REF!	115.5	91.6	90.1	102.8	High	High	High	High
High	P52758	2-iminobutanoate/2-iminopropanoate deaminase [OS=Homo sapiens]	0	2.404	8	1	3	1	1	137	14.5	8.68	4.3	1	0	0.545	0.624	0.6	1.1	0.962	#REF!	86.6	144.5	90.1	78.7	High	High	Peak Found	High
High	P55290-4	Isoform 4 of Cadherin-13 [OS=Homo sapiens]	0	14.146	6	4	17	4	1	760	83.3	5.12	45.01	4	0	1.536	0.916	1.29	0.928	1.421	#REF!	108.8	81	89.9	120.3	High	High	High	High
High	P69905	Hemoglobin subunit alpha [OS=Homo sapiens]	0	43.646	42	5	367	5	1	142	15.2	8.68	969.44	5	0	1.106	0.804	0.655	0.609	0.81	#REF!	71.1	130	89.8	109.1	High	High	High	High
High	P07996	thrombospondin-1 [OS=Homo sapiens]	0	158.122	33	29	132	29	1	1170	129.3	4.94	401.57	29	0	0.962	0.799	0.755	0.831	0.951	#REF!	93	103.5	89.6	113.8	High	High	High	High
High	P19827-1	Inter-alpha-trypsin inhibitor heavy chain H1 [OS=Homo sapiens]	0	19.137	5	3	16	3	1	911	101.3	6.79	52.84	3	0	1.372	0.906	1.076	0.784	1.187	#REF!	98.7	107	89.6	104.7	High	High	High	High
High	P00491	purine nucleoside phosphorylase [OS=Homo sapiens]	0	2.164	3	1	4	1	1	289	32.1	6.95	7.16	1	0	0.842	0.716	0.639	0.759	0.892	#REF!	80	125.1	89.6	105.3	High	High	High	High
High	P12111	Collagen alpha-3(VI) chain [OS=Homo sapiens]	0	19.132	3	8	20	8	1	3177	343.5	6.68	43.57	8	0	0.715	0.635	0.476	1.255	0.827	#REF!	107.7	110.3	89.4	92.6	High	High	High	High
High	P28074-1	proteasome subunit beta type-5 [OS=Homo sapiens]	0	2.353	5	1	4	1	1	263	28.5	6.92	10.58	1	0	0.987	0.932	1.253	1.269	1.345	#REF!	120.2	95.9	89.3	94.7	High	High	High	High
High	P04003	C4b-binding protein alpha chain [OS=Homo sapiens]	0.004	1.565	1	1	2	1	1	597	67	7.3	3.31	1	0	0.706	0.686	0.682	0.965	0.993	#REF!	88.7	130.1	89.3	91.9	Peak Found	High	High	Peak Found
High	P49189	4-trimethylaminobutyraldehyde dehydrogenase [OS=Homo sapiens]	0	2.607	2	1	3	1	1	494	53.8	5.87	8.01	1	0	0.952	0.748	0.652	0.685	0.872	#REF!	77.8	119.3	89.3	113.6	High	High	Peak Found	High
High	P20618	proteasome subunit beta type-1 [OS=Homo sapiens]	0	3.283	6	1	3	1	1	241	26.5	8.13	6.36	1	0	1.222	0.961	1.125	0.92	1.171	#REF!	104.5	92.9	89.2	113.5	High	Peak Found	High	High
High	P13796	Plastin-2 [OS=Homo sapiens]	0	16.808	10	7	18	5	1	627	70.2	5.43	43.28	7	2	0.971	0.819	0.934	0.672	1.253	#REF!	96.9	107	89.1	107	High	High	High	High
High	O95834-3	Isoform 3 of Echinoderm microtubule-associated protein-like 2 [OS=Homo sapiens]	0	4.886	2	1	1	1	1	850	92	7.06	4.16	1	0	5.85	2.53	1.989	0.34	0.786	#REF!	70	35.2	89	205.8	Peak Found	Peak Found	High	Peak Found
High	Q14914	Prostaglandin reductase 1 [OS=Homo sapiens]	0	3.084	4	1	2	1	1	329	35.8	8.29	4.91	1	0	1.505	0.917	0.705	0.469	0.769	#REF!	68.4	96.9	88.9	145.8	Peak Found	High	High	Peak Found
High	Q6EMK4	vasorin [OS=Homo sapiens]	0	9.323	4	2	3	2	1	673	71.7	7.39	11.27	2	0	2.143	1.269	1.48	2.03	1.826	#REF!	159.9	43.2	88.4	108.6	High	High	Peak Found	High
High	O14786-1	Neuropilin-1 [OS=Homo sapiens]	0	9.528	3	2	5	2	1	923	103.1	5.88	19.65	2	0	0.768	0.663	0.498	0.648	0.751	#REF!	66.4	133.1	88.4	112.1	High	High	High	High
High	O95865	N(G),N(G)-dimethylarginine dimethylaminohydrolase 2 [OS=Homo sapiens]	0	7.944	14	3	5	3	1	285	29.6	6.01	11.16	3	0	0.741	0.513	0.604	0.66	1.179	#REF!	101.7	159.6	88.3	50.3	Peak Found	High	High	High
High	P13591-2	Neural cell adhesion molecule 1 [OS=Homo sapiens]	0	21.977	9	6	22	6	1	858	94.5	4.87	56.55	6	0	0.889	0.656	0.606	0.644	0.817	#REF!	78.2	125	88.3	108.5	High	High	High	High
High	Q92954-1	Proteoglycan 4 [OS=Homo sapiens]	0	8.026	2	2	6	2	1	1404	151	9.5	19.57	2	0	0.703	0.799	1.07	1.523	1.339	#REF!	116.6	117.4	88.2	77.8	High	High	High	Peak Found
High	P54289	Voltage-dependent calcium channel subunit alpha-2/delta-1 [OS=Homo sapiens]	0	13.059	5	5	11	5	1	1103	124.5	5.27	27.07	5	0	0.926	0.77	0.748	0.828	0.972	#REF!	84.8	124.7	88.1	102.4	High	High	High	High
High	Q16394	Exostosin-1 [OS=Homo sapiens]	0.001	1.883	1	1	3	1	1	746	86.2	9.04	5.6	1	0	0.986	1.031	1.671	1.695	1.621	#REF!	142.6	85.3	88	84.1	High	Peak Found	High	High
Medium	P18085	ADP-ribosylation factor 4 [OS=Homo sapiens]	0.022	1.041	4	1	2	1	1	180	20.5	7.14	3.83	1	0	1.161	0.854	0.88	0.758	1.03	#REF!	90.4	102.7	87.7	119.2	Peak Found	High	Peak Found	High
Medium	Q9NW08	DNA-directed RNA polymerase III subunit RPC2 [OS=Homo sapiens]	0.03	0.975	1	1	1	1	1	1133	127.7	8.5	0	1	0	0.094	0.34	0.12	1.278	0.353	#REF!	30.9	257.4	87.6	24.2	High	Peak Found	Peak Found	Peak Found
High	Q92859	neogenin [OS=Homo sapiens]	0	5.29	3	3	3	3	1	1461	159.9	6.54	8.57	3	0	0.604	0.635	0.661	1.094	1.04	#REF!	91.1	137.9	87.6	83.3	Peak Found	High	High	Peak Found
High	Q16658	Fascin [OS=Homo sapiens]	0	2.629	2	1	2	1	1	493	54.5	7.24	4.95	1	0	1.195	1.098	1.728	1.446	1.574	#REF!	137.7	79.6	87.5	95.2	High	Peak Found	High	Peak Found
High	Q5KU26	Collectin-12 [OS=Homo sapiens]	0	2.463	1	1	1	1	1	742	81.5	5.69	0	1	0	0.01	0.314	0.122	100	0.389	#REF!	34	278.5	87.4		Peak Found	High	Peak Found	Not Found
Medium	Q8N884	cyclic GMP-AMP synthase [OS=Homo sapiens]	0.022	1.046	2	1	3	1	1	522	58.8	9.48	3.57	1	0	0.755	0.726	0.848	1.122	1.167	#REF!	101.8	120.1	87.3	90.7	Peak Found	High	High	High
High	P22105-4	Isoform 5 of Tenascin-X [OS=Homo sapiens]	0	6.397	0	2	5	2	1	4245	458.2	5.17	11.63	2	0	2.202	1.211	0.916	0.416	0.756	#REF!	79.6	62.2	87.1	171.1	High	Peak Found	High	High
High	P05156	Complement factor I [OS=Homo sapiens]	0	27.706	12	6	20	6	1	583	65.7	7.5	58.1	6	0	1.139	0.839	0.761	5.806	2.406	#REF!	111.3	93.4	86.9	108.4	High	High	High	High
High	P30153	serine/threonine-protein phosphatase 2A 65 kDa regulatory subunit A alpha isoform [OS=Homo sapiens]	0	2.944	2	1	2	1	1	589	65.3	5.11	1.95	1	0	0.954	0.741	0.714	0.749	0.964	#REF!	83.8	117.3	86.9	111.9	Peak Found	High	High	Peak Found
High	P10643	Complement component C7 [OS=Homo sapiens]	0.001	1.678	1	1	5	1	1	843	93.5	6.48	10.36	1	0	0.68	0.648	0.664	0.977	1.024	#REF!	88.8	133.7	86.6	90.9	High	High	High	High
High	P26927	Hepatocyte growth factor-like protein [OS=Homo sapiens]	0	21.434	9	6	25	6	1	711	80.3	7.68	58.55	6	0	1.081	0.878	0.915	0.936	1.167	#REF!	99	101.1	86.6	113.3	High	High	High	High
Medium	P55263-1	Adenosine kinase [OS=Homo sapiens]	0.017	1.116	2	1	2	1	1	362	40.5	6.7	1.76	1	0	0.85	0.936	1.549	1.823	1.655	#REF!	142.9	92.3	86.3	78.4	High	Peak Found	High	Peak Found
High	Q86UX7	Fermitin family homolog 3 [OS=Homo sapiens]	0	2.531	1	1	3	1	1	667	75.9	6.98	8.89	1	0	1.028	0.759	0.732	0.712	0.965	#REF!	83.2	113.6	86.3	116.9	High	High	Peak Found	High
Medium	P09455-3	Isoform 3 of Retinol-binding protein 1 [OS=Homo sapiens]	0.03	0.972	6	1	1	1	1	157	17.5	6.19	2.03	1	0	100	100	100	0.834	1.656	#REF!	142.7		86.2	171.1	High	Not Found	Peak Found	Peak Found
High	A2RTX5	Probable threonine--tRNA ligase 2, cytoplasmic [OS=Homo sapiens]	0	2.31	1	1	2	1	1	802	92.6	6.05	3.61	1	0	0.63	0.685	0.881	1.399	1.285	#REF!	110.3	125.2	85.8	78.8	Peak Found	High	High	Peak Found
Medium	Q99983	osteomodulin [OS=Homo sapiens]	0.029	0.998	2	1	4	1	1	421	49.5	5.59	6.87	1	0	0.71	0.605	0.508	0.716	0.84	#REF!	72	141.7	85.8	100.5	High	High	High	High
High	P14550	alcohol dehydrogenase [NADP(+)] [OS=Homo sapiens]	0	6.526	10	4	8	3	1	325	36.6	6.79	18.6	4	1	1.337	0.905	0.726	0.671	0.793	#REF!	80.9	108.6	85.8	124.7	High	High	High	High
High	O75891-3	Isoform 3 of Cytosolic 10-formyltetrahydrofolate dehydrogenase [OS=Homo sapiens]	0	5.527	3	2	3	2	1	912	99.7	5.94	5.77	2	0	1.342	0.948	0.808	0.602	0.852	#REF!	68.2	102.5	85.6	143.8	Peak Found	High	High	Peak Found
High	P45877	peptidyl-prolyl cis-trans isomerase C [OS=Homo sapiens]	0.003	1.636	4	1	4	1	1	212	22.7	8.4	5.39	1	0	1.265	1.118	1.862	1.472	1.666	#REF!	142	76.3	85.3	96.5	High	High	High	High
High	O60462-1	Neuropilin-2 [OS=Homo sapiens]	0	10.38	3	3	11	3	1	931	104.8	5.17	26.2	3	0	1.058	0.833	0.871	0.839	1.152	#REF!	94.8	98.3	85.2	121.7	High	High	High	High
High	Q9UBR2	Cathepsin Z [OS=Homo sapiens]	0	3.826	7	2	3	2	1	303	33.8	7.11	6.61	2	0	1.202	0.869	0.922	0.767	1.061	#REF!	99	98	85.1	117.8	High	High	Peak Found	Peak Found
High	Q76LX8	A disintegrin and metalloproteinase with thrombospondin motifs 13 [OS=Homo sapiens]	0.001	2.003	1	1	4	1	1	1427	153.5	7.17	10.06	1	0	0.753	0.677	0.756	1.004	1.117	#REF!	94.9	125.6	85	94.6	High	High	High	Peak Found
Medium	P05107	Integrin beta-2 [OS=Homo sapiens]	0.03	0.978	1	1	1	1	1	769	84.7	6.95	1.73	1	0	0.735	0.625	0.578	0.787	0.926	#REF!	78.7	136.1	85	100.1	Peak Found	Peak Found	High	Peak Found
High	Q96NZ9-3	Isoform 3 of Proline-rich acidic protein 1 [OS=Homo sapiens]	0	4.439	21	2	3	2	1	152	17.3	5.36	9.45	2	0	100	100	100	6.832	4.683	#REF!	286.1		84.5	29.4	High	Not Found	High	Peak Found
High	P63000-2	Isoform B of Ras-related C3 botulinum toxin substrate 1 [OS=Homo sapiens]	0	4.844	9	2	5	2	1	211	23.5	8.63	6.12	2	0	1.49	1.054	1.459	0.979	1.383	#REF!	116.7	80.6	84.5	118.2	High	High	High	High
High	P53634-1	Dipeptidyl peptidase 1 [OS=Homo sapiens]	0	6.38	2	1	6	1	1	463	51.8	6.99	16.33	1	0	1.225	0.816	0.829	0.677	1.016	#REF!	85.7	103.4	84.4	126.6	High	High	Peak Found	High
High	P13693	Translationally-controlled tumor protein [OS=Homo sapiens]	0	4.096	8	1	2	1	1	172	19.6	4.93	7.03	1	0	1.062	0.886	1.258	1.184	1.419	#REF!	119.6	95.1	84.3	101	Peak Found	High	High	Peak Found
High	P02786	Transferrin receptor protein 1 [OS=Homo sapiens]	0.001	1.995	1	1	4	1	1	760	84.8	6.61	7.85	1	0	0.929	0.647	0.496	0.534	0.766	#REF!	64.6	130.2	84.3	121	High	High	High	High
High	Q9BY67-3	Isoform 3 of Cell adhesion molecule 1 [OS=Homo sapiens]	0	4.514	3	1	2	1	1	471	51.5	4.87	7.69	1	0	1.309	0.934	1.195	0.913	1.28	#REF!	107.7	90.1	84.2	118	High	Peak Found	Peak Found	High
High	P40925-3	Isoform 3 of Malate dehydrogenase, cytoplasmic [OS=Homo sapiens]	0	6.87	5	1	2	1	1	352	38.6	7.71	6.42	1	0	0.898	0.646	0.526	0.586	0.814	#REF!	68.5	130.3	84.2	117	High	Peak Found	Peak Found	High
High	P06396-2	Isoform 2 of Gelsolin [OS=Homo sapiens]	0	83.149	28	12	98	12	1	731	80.6	5.85	310.69	12	0	0.857	0.749	0.757	0.89	0.913	#REF!	94.9	115	84	106	High	High	High	High
High	P02458-2	Collagen alpha-1(II) chain [OS=Homo sapiens]	0	22.091	3	4	17	3	1	1487	141.7	6.92	40.68	4	0	0.791	0.6	0.504	0.549	0.866	#REF!	66.8	136.4	84	112.9	High	High	High	High
High	P55854-2	Isoform 2 of Small ubiquitin-related modifier 3 [OS=Homo sapiens]	0	4.346	9	1	4	1	1	141	15.8	6.92	10.78	1	0	1.234	0.845	0.958	0.776	1.133	#REF!	94.9	99.1	83.7	122.3	High	High	High	High
High	Q08257	Quinone oxidoreductase [OS=Homo sapiens]	0	2.584	3	1	3	1	1	329	35.2	8.44	5.97	1	0	0.858	0.642	0.571	0.666	0.89	#REF!	74.4	130.2	83.6	111.8	High	Peak Found	High	High
High	Q06830	peroxiredoxin-1 [OS=Homo sapiens]	0	6.559	19	4	17	3	1	199	22.1	8.13	33.63	4	1	1.528	1.227	1.558	0.849	1.145	#REF!	93.5	97.8	83.5	125.2	High	High	High	High
High	P00558	phosphoglycerate kinase 1 [OS=Homo sapiens]	0	11.524	4	2	6	2	1	417	44.6	8.1	19.69	2	0	1.434	0.954	1.184	0.826	1.242	#REF!	103.6	87.5	83.4	125.5	High	High	High	High
High	P00533-1	epidermal growth factor receptor [OS=Homo sapiens]	0	9.384	2	2	8	2	1	1210	134.2	6.68	17.75	2	0	1.78	1.241	1.306	0.733	1.052	#REF!	155.3	61.7	83.4	99.5	High	High	High	High
High	Q8N3T6	Transmembrane protein 132C [OS=Homo sapiens]	0	3.408	1	1	3	1	1	1108	121.7	6.35	8.61	1	0	0.739	0.704	0.941	1.274	1.337	#REF!	111.2	118.2	83.2	87.3	High	High	High	Peak Found
High	Q8WZ75-1	Roundabout homolog 4 [OS=Homo sapiens]	0.009	1.282	2	1	3	1	1	1007	107.4	6.64	1.73	1	0	0.918	0.617	0.432	0.471	0.7	#REF!	58.2	134.8	83.2	123.7	High	High	Peak Found	High
High	Q15907	Ras-related protein Rab-11B [OS=Homo sapiens]	0	6.433	10	2	4	2	1	218	24.5	5.94	9.65	2	0	1.061	0.76	0.828	0.78	1.09	#REF!	90.8	109.9	83.1	116.3	High	High	Peak Found	Peak Found
High	Q06828	Fibromodulin [OS=Homo sapiens]	0	39.241	22	5	17	5	1	376	43.2	6.04	50.82	5	0	0.836	0.906	1.226	1.674	1.154	#REF!	181.9	61.1	83	73.9	High	High	High	High
High	Q9NTU7	Cerebellin-4 [OS=Homo sapiens]	0	6.21	13	2	5	2	1	201	21.8	8.73	12.31	2	0	0.947	0.511	1.091	1.041	2.138	#REF!	119.6	115	83	82.5	High	High	High	High
High	Q16853	Membrane primary amine oxidase [OS=Homo sapiens]	0.001	1.688	1	1	8	1	1	763	84.6	6.52	18.15	1	0	1.177	0.794	0.873	0.742	1.098	#REF!	90.8	104.1	82.7	122.4	High	High	High	High
High	P60660	Myosin light polypeptide 6 [OS=Homo sapiens]	0	8.88	23	3	5	3	1	151	16.9	4.65	13.47	3	0	1.663	0.93	1.203	0.723	1.262	#REF!	96.2	83.5	82.6	137.8	High	High	High	High
High	P00488	Coagulation factor XIII A chain [OS=Homo sapiens]	0	4.988	2	1	4	1	1	732	83.2	6.09	9.53	1	0	1.341	0.883	1.059	0.79	1.199	#REF!	98.9	93.4	82.5	125.2	High	High	High	High
High	P62826	GTP-binding nuclear protein RAN [OS=Homo sapiens]	0	5.851	10	2	6	2	1	216	24.4	7.49	15.95	2	0	1.73	0.877	1.241	0.718	1.416	#REF!	98.8	80.7	82.5	138.1	High	High	High	High
High	P23526-1	Adenosylhomocysteinase [OS=Homo sapiens]	0	43.621	27	10	41	10	1	432	47.7	6.34	114.23	10	0	0.82	0.776	0.707	0.788	1.007	#REF!	89.3	119.8	82.3	108.6	High	High	High	High
High	P35443	Thrombospondin-4 [OS=Homo sapiens]	0	78.424	19	13	68	10	1	961	105.8	4.68	209.68	13	0	0.689	0.703	0.71	0.766	0.871	#REF!	86.9	137.2	82.2	93.7	High	High	High	High
High	P02788	Lactotransferrin [OS=Homo sapiens]	0	10.094	3	2	50	2	1	710	78.1	8.12	120.65	2	0	1.313	0.878	0.972	0.741	1.108	#REF!	93.9	98.7	82.2	125.2	High	High	High	High
High	Q71U36	tubulin alpha-1A chain [OS=Homo sapiens]	0	65.157	34	10	47	5	1	451	50.1	5.06	149.84	10	5	1.294	0.826	0.878	0.899	0.946	#REF!	109.5	88.4	81.9	120.2	High	High	High	High
High	Q96EG1	Arylsulfatase G [OS=Homo sapiens]	0	2.157	2	1	1	1	1	525	57	6.64	2.72	1	0	1.186	0.76	0.765	0.645	1.006	#REF!	82.4	107.8	81.9	127.9	Peak Found	Peak Found	High	Peak Found
High	P05067-1	Amyloid beta A4 protein [OS=Homo sapiens]	0	19.435	9	5	10	5	1	770	86.9	4.82	27.51	5	0	2.558	3.427	5.508	1.967	1.714	#REF!	194.8	20	81.7	103.5	High	Peak Found	High	High
High	P00742	Coagulation factor X [OS=Homo sapiens]	0	5.09	4	2	11	2	1	488	54.7	5.94	27.87	2	0	1.151	0.779	0.78	0.678	1.001	#REF!	81	109.1	81.7	128.2	High	High	High	High
High	P46531	Neurogenic locus notch homolog protein 1 [OS=Homo sapiens]	0	8.508	1	2	6	2	1	2555	272.3	5.12	17.06	2	0	0.893	0.596	0.514	0.575	0.861	#REF!	72.6	119.1	81.7	126.7	High	High	High	High
High	Q6P4E1-4	Isoform 4 of Protein CASC4 [OS=Homo sapiens]	0	2.145	2	1	2	1	1	436	49.5	5.29	4.68	1	0	0.521	0.595	0.8	1.536	1.344	#REF!	109.7	137.2	81.6	71.4	High	Peak Found	Peak Found	High
High	Q14515	SPARC-like protein 1 [OS=Homo sapiens]	0	10.786	3	2	6	2	1	664	75.2	4.81	17.8	2	0	1.013	0.753	0.825	0.815	1.096	#REF!	88.9	111.9	81.6	117.6	Peak Found	High	High	High
High	P19823	Inter-alpha-trypsin inhibitor heavy chain H2 [OS=Homo sapiens]	0	67.391	13	11	132	11	1	946	106.4	6.86	351.52	11	0	1.174	0.822	0.91	0.689	1.132	#REF!	79.8	97.9	81.6	140.7	High	High	High	High
High	O95497	Pantetheinase [OS=Homo sapiens]	0	19.356	5	2	17	2	1	513	57	5.55	54.23	2	0	2.98	1.191	1.246	0.418	1.046	#REF!	78.6	66.1	81.6	173.7	High	High	High	High
High	P00450	Ceruloplasmin [OS=Homo sapiens]	0	26.684	11	8	16	8	1	1065	122.1	5.72	36.24	8	0	1.366	0.848	0.895	0.676	1.054	#REF!	94	83.3	81.5	141.3	High	High	High	High
Medium	Q14781-1	Chromobox protein homolog 2 [OS=Homo sapiens]	0.025	1.02	3	1	2	1	1	532	56	10.01	0	1	0	1.058	0.782	1.008	0.953	1.289	#REF!	104.8	104	81.3	110	High	Peak Found	High	Peak Found
High	O95445-1	apolipoprotein M [OS=Homo sapiens]	0	2.429	7	2	17	2	1	188	21.2	6.01	34.46	2	0	0.753	0.623	0.632	0.839	1.014	#REF!	86.5	123.3	81.3	108.8	High	High	High	High
High	Q6YHK3-1	CD109 antigen [OS=Homo sapiens]	0	3.972	1	2	6	2	1	1445	161.6	5.85	13.33	2	0	0.941	0.706	0.77	0.817	1.09	#REF!	90.5	117.1	81.3	111.1	High	High	High	High
High	P14543-1	Nidogen-1 [OS=Homo sapiens]	0	11.286	3	4	12	4	1	1247	136.3	5.29	27.84	4	0	0.893	0.805	0.722	0.958	1.097	#REF!	107	127.8	81.2	84	High	High	High	High
High	P35590	Tyrosine-protein kinase receptor Tie-1 [OS=Homo sapiens]	0	2.618	1	1	4	1	1	1138	125	7.03	12.58	1	0	0.849	0.692	0.873	1.029	1.262	#REF!	102.3	117.2	81	99.5	High	High	Peak Found	High
High	P02790	Hemopexin [OS=Homo sapiens]	0	22.049	18	6	15	6	1	462	51.6	7.02	41.46	6	0	0.917	0.67	0.453	2.624	4.918	#REF!	106	110.6	80.8	102.6	High	High	High	High
High	Q9H4G4	Golgi-associated plant pathogenesis-related protein 1 [OS=Homo sapiens]	0	6.953	17	2	2	2	1	154	17.2	9.41	4.75	2	0	0.967	0.78	1.12	1.158	1.436	#REF!	115.8	103.4	80.7	100	High	Peak Found	Peak Found	Peak Found
High	Q9BV57	1,2-dihydroxy-3-keto-5-methylthiopentene dioxygenase [OS=Homo sapiens]	0.005	1.343	4	1	1	1	1	179	21.5	5.68	2.03	1	0	0.95	0.717	0.89	0.938	1.242	#REF!	100.1	112.5	80.6	106.8	Peak Found	High	Peak Found	Peak Found
High	P12259	Coagulation factor V [OS=Homo sapiens]	0	32.838	5	9	37	9	1	2224	251.5	6.05	94.69	9	0	1.076	0.89	0.824	0.918	1.11	#REF!	99.1	108.1	80.6	112.2	High	High	High	High
High	P01023	alpha-2-macroglobulin [OS=Homo sapiens]	0	118.639	23	25	139	22	1	1474	163.2	6.46	330.71	25	4	1.408	0.84	0.943	6.685	1.201	#REF!	92.1	110.1	80.4	117.3	High	High	High	High
High	P07108-5	Isoform 5 of Acyl-CoA-binding protein [OS=Homo sapiens]	0.004	1.541	5	1	5	1	1	148	16.5	9.38	11.63	1	0	0.915	0.71	0.911	0.995	1.284	#REF!	103.1	113.1	80.3	103.6	High	High	High	High
High	Q9BRA2	Thioredoxin domain-containing protein 17 [OS=Homo sapiens]	0	4.472	11	1	3	1	1	123	13.9	5.52	8.9	1	0	0.713	0.622	0.763	1.07	1.228	#REF!	98.6	129.1	80.2	92.1	High	High	Peak Found	High
High	P61981	14-3-3 protein gamma [OS=Homo sapiens]	0	8.06	12	3	10	1	1	247	28.3	4.89	21.96	3	0	1.056	0.841	1.304	1.235	1.551	#REF!	124.2	95.2	80.1	100.5	High	High	High	High
High	Q9NVA2-2	Isoform 2 of Septin-11 [OS=Homo sapiens]	0.001	1.958	2	1	1	1	1	439	50.8	7.01	0	1	0	1.653	0.837	0.699	0.423	0.835	#REF!	66.7	95.5	79.9	157.9	Peak Found	Peak Found	High	Peak Found
High	Q12841	Follistatin-related protein 1 [OS=Homo sapiens]	0	26.433	20	5	19	5	1	308	35	5.52	51.18	5	0	1.531	2.115	4.323	1.873	2.328	#REF!	198.8	38	79.4	83.8	High	High	High	High
High	P22234-2	Isoform 2 of Multifunctional protein ADE2 [OS=Homo sapiens]	0	2.302	3	1	1	1	1	432	47.9	7.69	1.71	1	0	0.797	0.605	0.649	0.814	1.072	#REF!	85.1	131.1	79.4	104.5	Peak Found	Peak Found	High	Peak Found
High	Q99715-1	Collagen alpha-1(XII) chain [OS=Homo sapiens]	0	3.411	1	2	3	2	1	3063	332.9	5.53	6.76	2	0	0.951	0.679	1.034	1.512	1.524	#REF!	136.2	115.8	79.3	68.7	High	High	High	Peak Found
High	Q9UBG0	C-type mannose receptor 2 [OS=Homo sapiens]	0	24.42	5	6	16	6	1	1479	166.6	5.83	39.62	6	0	1.182	0.822	0.997	0.659	0.997	#REF!	88.7	103.3	79.2	128.7	High	High	High	High
High	P24821	Tenascin [OS=Homo sapiens]	0	3.249	1	2	4	2	1	2201	240.7	4.89	5.94	2	0	1.624	1.037	1.059	0.652	1.021	#REF!	92.6	95	79.1	133.3	High	High	Peak Found	High
High	P22303-1	Acetylcholinesterase [OS=Homo sapiens]	0	8.937	6	3	9	3	1	614	67.8	6.29	17.65	3	0	1.287	0.868	0.779	0.606	0.898	#REF!	83.9	99.3	79	137.8	High	High	High	High
High	Q15365	Poly(RC)-binding protein 1 [OS=Homo sapiens]	0	2.487	4	1	2	1	1	356	37.5	7.09	3.62	1	0	1.514	0.839	0.904	0.597	1.076	#REF!	84.9	94	78.9	142.3	Peak Found	High	Peak Found	High
High	P17301	Integrin alpha-2 [OS=Homo sapiens]	0	2.147	1	1	1	1	1	1181	129.2	5.31	2.92	1	0	2.83	1.175	0.957	0.338	0.814	#REF!	64.2	67.1	78.8	189.9	Peak Found	Peak Found	Peak Found	High
High	O15031	Plexin-B2 [OS=Homo sapiens]	0	3.03	1	1	3	1	1	1838	205	6.24	5.66	1	0	0.785	0.662	0.917	1.169	1.385	#REF!	109.1	118.9	78.7	93.3	Peak Found	High	High	High
Medium	P47756-1	F-actin-capping protein subunit beta [OS=Homo sapiens]	0.019	1.071	3	1	1	1	1	277	31.3	5.59	1.85	1	0	1.021	0.69	0.793	0.776	1.149	#REF!	90.5	114.2	78.7	116.6	Peak Found	Peak Found	High	Peak Found
High	Q8WWM7-3	Isoform 3 of Ataxin-2-like protein [OS=Homo sapiens]	0.003	1.46	1	1	3	1	1	1097	115.5	8.66	6.53	1	0	0.671	0.521	0.46	0.686	0.883	#REF!	69.4	150.8	78.6	101.2	Peak Found	High	High	High
High	Q9UK55	Protein Z-dependent protease inhibitor [OS=Homo sapiens]	0	3.142	2	1	5	1	1	444	50.7	8.27	12.68	1	0	1.943	0.99	1.113	0.572	1.124	#REF!	88.2	79.3	78.5	154.1	High	High	High	High
High	P04745	alpha-amylase 1 [OS=Homo sapiens]	0	27.918	11	5	27	5	1	511	57.7	6.93	88.9	5	0	0.968	0.826	0.869	0.986	1.347	#REF!	101	98.6	78.2	122.2	High	High	High	High
High	P00740	Coagulation factor IX [OS=Homo sapiens]	0	4.201	3	1	8	1	1	461	51.7	5.47	22.28	1	0	0.73	0.552	0.545	0.747	0.988	#REF!	77.2	141.5	78.1	103.3	High	High	High	High
High	P27487	Dipeptidyl peptidase 4 [OS=Homo sapiens]	0.004	1.577	1	1	3	1	1	766	88.2	6.04	5.77	1	0	6.417	3.557	7.332	1.143	2.061	#REF!	160.2	21.9	77.7	140.2	High	Peak Found	High	High
High	P61457	Pterin-4-alpha-carbinolamine dehydratase [OS=Homo sapiens]	0	3.756	24	3	3	3	1	104	12	6.8	3.75	3	0	0.841	0.693	0.815	0.883	1.305	#REF!	102.9	106.4	77.7	113.1	High	Peak Found	Peak Found	High
High	P00751-1	Complement factor B [OS=Homo sapiens]	0	36.968	18	10	18	10	1	764	85.5	7.06	48.82	10	0	0.998	0.721	0.67	2.144	3.258	#REF!	101.3	122.5	77.5	98.6	High	Peak Found	High	High
High	P50502	Hsc70-interacting protein [OS=Homo sapiens]	0	4.321	6	2	5	2	1	369	41.3	5.27	11.27	2	0	1.22	1.004	1.482	1.215	1.476	#REF!	114.4	77.2	77.5	130.9	High	High	High	High
High	P35916	Vascular endothelial growth factor receptor 3 [OS=Homo sapiens]	0	4.125	1	1	4	1	1	1363	152.7	6.3	11.5	1	0	1.031	0.66	0.719	0.697	1.09	#REF!	84.4	117.3	77.4	121	High	High	High	High
Medium	Q2V2M9-4	Isoform 4 of FH1/FH2 domain-containing protein 3 [OS=Homo sapiens]	0.029	0.991	1	1	2	1	1	1622	180	5.53	4.56	1	0	0.988	0.717	1.019	1.031	1.421	#REF!	109.4	107.4	77	106.1	High	Peak Found	Peak Found	High
High	Q15493-1	Regucalcin [OS=Homo sapiens]	0	10.616	9	2	5	2	1	299	33.2	6.25	19.86	2	0	0.755	0.69	0.55	0.728	0.752	#REF!	77.9	145.9	77	99.2	High	High	High	High
High	P15531-2	Isoform 2 of Nucleoside diphosphate kinase A [OS=Homo sapiens]	0	8.731	24	3	8	3	1	177	19.6	5.58	21.95	3	0	1.255	0.865	0.911	0.721	1.052	#REF!	94.7	102.8	77	125.5	High	High	High	High
High	Q8WWZ8-1	Oncoprotein-induced transcript 3 protein [OS=Homo sapiens]	0	3.208	2	1	4	1	1	545	60	5.58	10.92	1	0	0.831	0.579	0.595	0.716	1.028	#REF!	79.2	133.2	77	110.6	High	High	High	High
High	P09972	Fructose-bisphosphate aldolase C [OS=Homo sapiens]	0	11.611	9	2	5	2	1	364	39.4	6.87	15.44	2	0	0.593	0.582	0.863	1.454	1.483	#REF!	113.6	131.7	76.6	78.1	High	High	High	High
High	Q13418	Integrin-linked protein kinase [OS=Homo sapiens]	0	12.008	13	4	7	4	1	452	51.4	8.07	17.9	4	0	1.346	2.068	0.741	0.893	1.393	#REF!	135.5	62.2	76.5	125.9	High	High	High	High
High	Q05682-1	Caldesmon [OS=Homo sapiens]	0	3.543	2	2	2	2	1	793	93.2	5.66	4.77	2	0	0.796	0.57	0.615	0.773	1.078	#REF!	82.5	134.2	76.5	106.8	Peak Found	High	Peak Found	High
High	P28066-1	Proteasome subunit alpha type-5 [OS=Homo sapiens]	0	3.634	8	2	4	2	1	241	26.4	4.79	4.39	2	0	1.013	0.914	2.084	0.99	1.097	#REF!	142.2	97	76.3	84.5	High	High	High	High
High	P07358	Complement component C8 beta chain [OS=Homo sapiens]	0	3.481	2	1	2	1	1	591	67	8.13	6.56	1	0	0.826	0.551	0.522	0.632	0.947	#REF!	72	137.9	76	114	High	High	Peak Found	Peak Found
High	Q16851	UTP--glucose-1-phosphate uridylyltransferase [OS=Homo sapiens]	0.001	2.088	2	1	3	1	1	508	56.9	8.15	1.74	1	0	2.113	0.913	0.778	0.368	0.852	#REF!	64.8	83.3	76	176	High	Peak Found	High	High
High	P23470	Receptor-type tyrosine-protein phosphatase gamma [OS=Homo sapiens]	0	4.139	1	1	2	1	1	1445	161.9	6.42	6.87	1	0	1.18	1.017	2.163	1.833	2.126	#REF!	161.4	74.6	75.9	88	High	Peak Found	High	Peak Found
High	Q6UX71-1	Plexin domain-containing protein 2 [OS=Homo sapiens]	0	3.967	2	1	4	1	1	529	59.5	6.46	10.38	1	0	0.816	0.57	0.627	0.768	1.099	#REF!	83.2	132.8	75.7	108.3	High	High	High	High
High	Q13103	Secreted phosphoprotein 24 [OS=Homo sapiens]	0	4.694	6	1	2	1	1	211	24.3	8.32	7.42	1	0	1.03	0.617	0.614	0.596	0.995	#REF!	75.3	122.7	75.7	126.4	High	Peak Found	Peak Found	High
High	P22692	insulin-like growth factor-binding protein 4 [OS=Homo sapiens]	0	20.561	16	4	15	4	1	258	27.9	7.15	54.39	4	0	0.839	0.514	0.863	1.254	1.067	#REF!	89	128.9	75.6	106.5	High	High	High	High
High	Q93088	Betaine--homocysteine S-methyltransferase 1 [OS=Homo sapiens]	0	18.447	13	4	13	4	1	406	45	7.03	46.7	4	0	1.061	0.747	0.796	0.836	1.065	#REF!	96	118	75.6	110.4	High	High	High	High
High	P62979	Ubiquitin-40S ribosomal protein S27a [OS=Homo sapiens]	0	10.742	22	3	11	3	1	156	18	9.64	34.95	3	0	1.435	0.679	1.143	0.796	1.494	#REF!	100.5	88.9	75.5	135	High	High	High	High
High	P17655-1	Calpain-2 catalytic subunit [OS=Homo sapiens]	0.001	1.668	1	1	1	1	1	700	79.9	4.98	0	1	0	0.81	0.625	0.879	1.085	1.407	#REF!	106.1	120.7	75.4	97.8	Peak Found	High	Peak Found	Peak Found
High	Q9NPY3	Complement component C1q receptor [OS=Homo sapiens]	0	2.211	2	2	2	2	1	652	68.5	5.44	1.86	2	0	1.332	0.795	1.092	0.82	1.374	#REF!	103.6	94.8	75.4	126.3	High	High	Peak Found	Peak Found
High	P68104	Elongation factor 1-alpha 1 [OS=Homo sapiens]	0	6.185	4	2	5	2	1	462	50.1	9.01	14.87	2	0	1.249	0.723	0.883	0.707	1.222	#REF!	92.6	103.8	75.4	128.2	High	High	High	High
High	O94760-1	N(G),N(G)-dimethylarginine dimethylaminohydrolase 1 [OS=Homo sapiens]	0	2.252	4	1	1	1	1	285	31.1	5.81	2.36	1	0	1.323	0.761	0.961	0.726	1.262	#REF!	95	98.9	75.3	130.8	Peak Found	High	Peak Found	Peak Found
High	P32754-1	4-hydroxyphenylpyruvate dioxygenase [OS=Homo sapiens]	0	11.042	9	3	6	3	1	393	44.9	7.01	18.92	3	0	0.776	0.584	0.603	0.9	1.07	#REF!	89.9	132.8	75.2	102.1	High	High	High	High
High	P05062	fructose-bisphosphate aldolase B [OS=Homo sapiens]	0	11.052	10	3	10	3	1	364	39.4	7.87	25.7	3	0	1.744	0.857	0.955	0.554	1.186	#REF!	91.1	79.2	75.2	154.4	High	High	High	High
High	Q96PD5-2	Isoform 2 of N-acetylmuramoyl-L-alanine amidase [OS=Homo sapiens]	0	16.511	5	2	9	2	1	634	68	7.68	33.44	2	0	1.281	0.942	0.926	0.723	0.983	#REF!	84.1	101.2	75	139.7	High	High	High	High
High	P25789	Proteasome subunit alpha type-4 [OS=Homo sapiens]	0	6.423	16	4	6	4	1	261	29.5	7.72	12.68	4	0	1.196	0.632	0.981	0.82	1.252	#REF!	92.2	106.7	74.5	126.5	High	Peak Found	High	High
High	P69891	Hemoglobin subunit gamma-1 [OS=Homo sapiens]	0	14.808	22	3	58	2	1	147	16.1	7.2	150.74	3	1	0.939	0.693	0.79	0.764	1.139	#REF!	84.8	107.4	74.4	133.3	High	High	High	High
High	P07942	Laminin subunit beta-1 [OS=Homo sapiens]	0	13.942	3	5	11	5	1	1786	197.9	4.94	25.26	5	0	0.771	0.731	0.807	1.052	1.097	#REF!	99.6	119.9	74.1	106.4	High	High	High	High
High	P05546	Heparin cofactor 2 [OS=Homo sapiens]	0	35.119	12	6	49	6	1	499	57	6.9	99.51	6	0	1.588	0.846	0.706	0.679	3.104	#REF!	95	98	74.1	132.8	High	High	High	High
High	P50895	Basal cell adhesion molecule [OS=Homo sapiens]	0	2.453	2	1	3	1	1	628	67.4	5.81	6.03	1	0	0.974	0.635	0.837	0.859	1.317	#REF!	97.1	116.1	73.8	113	High	High	High	Peak Found
High	Q04721	Neurogenic locus notch homolog protein 2 [OS=Homo sapiens]	0	13.434	1	3	7	3	1	2471	265.2	5.14	21.28	3	0	1.031	0.66	0.829	0.804	1.256	#REF!	97	111.2	73.7	118.1	High	High	High	High
High	P00734	Prothrombin [OS=Homo sapiens]	0	87.936	20	11	92	11	1	622	70	5.9	322.94	11	0	1.476	0.913	1.071	0.728	1.286	#REF!	88.5	95.5	73.6	142.4	High	High	High	High
High	P60174	Triosephosphate isomerase [OS=Homo sapiens]	0	20.797	28	6	19	6	1	286	30.8	5.92	51.99	6	0	1.105	0.732	0.842	0.812	0.94	#REF!	97	104.2	73.2	125.5	High	High	High	High
High	P43652	Afamin [OS=Homo sapiens]	0	12.94	8	4	5	4	1	599	69	5.9	12.77	4	0		100	100	100	2.981	#REF!	326.9		73.1		High	Not Found	High	Not Found
High	P11717	Cation-independent mannose-6-phosphate receptor [OS=Homo sapiens]	0	7.613	1	3	13	3	1	2491	274.2	5.94	33.26	3	0	1.749	0.88	1.672	0.956	1.746	#REF!	122	73.5	72.8	131.7	High	High	High	High
High	P05452	Tetranectin [OS=Homo sapiens]	0	39.781	36	5	85	5	1	202	22.5	5.67	236.76	5	0	0.857	0.736	0.78	0.785	1.061	#REF!	86.7	128.5	72.8	112.1	High	High	High	High
High	Q9H4B7	tubulin beta-1 chain [OS=Homo sapiens]	0	24.348	16	6	22	4	1	451	50.3	5.17	63.69	6	0	1.043	0.665	1.689	0.99	2.301	#REF!	94.9	119.4	72.5	113.2	High	High	High	High
Medium	Q9HDC9	Adipocyte plasma membrane-associated protein [OS=Homo sapiens]	0.015	1.162	2	1	4	1	1	416	46.5	6.16	7.66	1	0	1.111	0.622	0.697	0.628	1.121	#REF!	81.3	116.6	72.5	129.5	High	High	High	High
Medium	Q16674-1	Melanoma-derived growth regulatory protein [OS=Homo sapiens]	0.013	1.188	8	1	2	1	1	131	14.5	8.79	3.78	1	0	0.899	0.587	0.774	0.861	1.319	#REF!	95	122.7	72	110.3	High	Peak Found	High	Peak Found
High	Q9BXN1	Asporin [OS=Homo sapiens]	0	6.82	4	1	3	1	1	380	43.4	7.08	12.43	1	0	8.468	3.134	4.829	0.57	1.541	#REF!	110.8	22.9	71.9	194.3	High	Peak Found	High	High
High	P30101	Protein disulfide-isomerase A3 [OS=Homo sapiens]	0	9.246	8	3	5	3	1	505	56.7	6.35	10.38	3	0	1.316	1.002	1.898	1.382	1.769	#REF!	145.8	75.2	71	108	High	Peak Found	High	High
High	P30530	Tyrosine-protein kinase receptor UFO [OS=Homo sapiens]	0	2.91	1	1	2	1	1	894	98.3	5.43	4.78	1	0	1.06	0.666	1.039	0.98	1.559	#REF!	110.4	106.2	70.8	112.6	Peak Found	High	High	Peak Found
High	Q7Z7G0	Target of Nesh-SH3 [OS=Homo sapiens]	0.001	1.876	1	1	4	1	1	1075	118.6	9.44	8.57	1	0	1.105	0.683	1.076	0.974	1.577	#REF!	111.4	103.5	70.7	114.4	High	High	High	High
High	P07602-3	Isoform Sap-mu-9 of Prosaposin [OS=Homo sapiens]	0	17.519	16	8	23	8	1	527	58.4	5.14	41.18	8	0	1.513	0.748	1.477	0.883	1.336	#REF!	129	83	70.6	117.4	High	High	High	High
Medium	Q8NBL1	Protein O-glucosyltransferase 1 [OS=Homo sapiens]	0.022	1.031	2	1	3	1	1	392	46.2	8.72	5.68	1	0	0.568	0.517	0.85	1.497	1.643	#REF!	115.8	136.3	70.5	77.4	High	High	Peak Found	High
High	Q9HC38	Glyoxalase domain-containing protein 4 [OS=Homo sapiens]	0	5.882	8	2	2	2	1	313	34.8	5.6	4.7	2	0	1.029	0.578	0.778	0.756	1.345	#REF!	91.9	116.4	70.2	121.5	Peak Found	High	Peak Found	Peak Found
High	Q9HBI1-2	Isoform 2 of Beta-parvin [OS=Homo sapiens]	0	10.015	7	2	5	2	1	397	45.2	6.25	15.52	2	0	1.452	0.656	0.752	0.518	1.146	#REF!	75.8	103.8	70.2	150.2	High	High	High	High
High	P61970	nuclear transport factor 2 [OS=Homo sapiens]	0	6.173	17	2	4	2	1	127	14.5	5.38	9.97	2	0	0.614	0.735	0.692	1.127	0.865	#REF!	96.4	142.9	70.1	90.6	Peak Found	High	High	High
High	P30041	Peroxiredoxin-6 [OS=Homo sapiens]	0	7.855	14	3	7	3	1	224	25	6.38	15.81	3	0	0.993	0.653	0.742	0.747	1.137	#REF!	81	128.7	70	120.3	High	High	High	High
High	O00754	Lysosomal alpha-mannosidase [OS=Homo sapiens]	0	6.182	2	2	9	2	1	1011	113.7	7.28	22.53	2	0	0.852	0.643	0.84	0.985	1.305	#REF!	112.8	109.4	69.8	107.9	High	High	High	High
Medium	Q96L12	Calreticulin-3 [OS=Homo sapiens]	0.029	0.983	2	1	4	1	1	384	45	6.65	7.16	1	0	1.389	0.774	1.28	0.921	1.654	#REF!	115.2	90	69.7	125.1	High	High	High	High
Medium	Q01581	hydroxymethylglutaryl-CoA synthase, cytoplasmic [OS=Homo sapiens]	0.019	1.076	3	1	2	1	1	520	57.3	5.41	3.39	1	0	1.093	0.563	0.579	0.529	1.027	#REF!	71.6	123.6	69.7	135.2	High	Peak Found	Peak Found	High
High	Q9H6X2	Anthrax toxin receptor 1 [OS=Homo sapiens]	0	5.471	5	2	4	2	1	564	62.7	7.61	8.65	2	0	0.789	0.619	0.623	0.599	1.332	#REF!	96.1	55.2	69.2	179.5	High	Peak Found	Peak Found	High
High	P01008	Antithrombin-III [OS=Homo sapiens]	0	22.602	13	6	42	6	1	464	52.6	6.71	124.77	6	0	0.902	0.528	0.651	0.766	0.999	#REF!	86.9	124.3	69	119.7	High	High	High	High
High	O75083	WD repeat-containing protein 1 [OS=Homo sapiens]	0	3.75	3	2	7	2	1	606	66.2	6.65	16.09	2	0	1.166	0.697	0.764	1	1.097	#REF!	102.3	97.7	68.1	132	High	High	High	High
High	P06681-1	complement C2 [OS=Homo sapiens]	0	5.553	3	2	3	2	1	752	83.2	7.42	9.19	2	0	1.943	0.857	1.244	0.64	1.451	#REF!	98.6	79.3	68	154.1	High	Peak Found	Peak Found	High
High	P01042-2	Isoform LMW of Kininogen-1 [OS=Homo sapiens]	0	43.889	29	10	16	10	1	427	47.9	6.65	44.27	10	0	0.843	0.581	0.9	2.037	2.33	#REF!	121.8	113.9	67.3	97	High	High	High	High
High	P05089-2	Isoform 2 of Arginase-1 [OS=Homo sapiens]	0	3.964	10	2	4	2	1	330	35.6	7.21	11.07	2	0	1.527	0.868	0.949	0.622	1.093	#REF!	73.6	77.5	67.3	181.5	High	Peak Found	High	High
High	P06737-1	Glycogen phosphorylase, liver form [OS=Homo sapiens]	0	19.371	9	7	10	6	1	847	97.1	7.17	20.4	7	1	0.907	0.894	0.77	0.91	1.015	#REF!	82.1	150.6	67	100.3	High	High	High	High
High	Q9Y5C1	Angiopoietin-related protein 3 [OS=Homo sapiens]	0	13.1	11	5	16	5	1	460	53.6	6.7	41.61	5	0	0.902	0.926	1.357	2.265	1.466	#REF!	187.3	73.9	66.9	72	High	High	High	High
High	P21291	Cysteine and glycine-rich protein 1 [OS=Homo sapiens]	0.001	1.697	8	1	1	1	1	193	20.6	8.57	2.21	1	0	0.635	0.434	0.528	0.832	1.217	#REF!	81.4	154	66.8	97.8	Peak Found	High	Peak Found	Peak Found
High	Q12884-1	prolyl endopeptidase FAP [OS=Homo sapiens]	0	19.665	8	5	14	5	1	760	87.7	6.65	39.35	5	0	1.01	0.789	1.558	1.027	1.949	#REF!	127.8	108.4	66	97.8	High	High	High	High
High	P48740-2	Isoform 2 of Mannan-binding lectin serine protease 1 [OS=Homo sapiens]	0	18.063	7	5	13	5	1	728	81.8	5.12	27.09	5	0	0.892	0.636	0.699	0.603	1.275	#REF!	90.1	101.5	65.7	142.7	High	High	High	High
High	P00747	Plasminogen [OS=Homo sapiens]	0	29.747	9	6	60	6	1	810	90.5	7.24	101.64	6	0	0.989	0.807	0.602	0.849	1.193	#REF!	77.8	100.4	64.9	156.9	High	High	High	High
High	P30086	phosphatidylethanolamine-binding protein 1 [OS=Homo sapiens]	0	17.261	39	4	13	4	1	187	21	7.53	38.96	4	0	0.939	0.675	0.929	0.989	1.377	#REF!	116.5	93.6	64.6	125.3	High	High	High	High
High	P24666-1	Low molecular weight phosphotyrosine protein phosphatase [OS=Homo sapiens]	0	2.284	6	1	2	1	1	158	18	6.74	4.68	1	0	0.668	0.431	0.593	0.888	1.375	#REF!	88.1	148.5	64.1	99.2	High	Peak Found	High	Peak Found
High	P15291	Beta-1,4-galactosyltransferase 1 [OS=Homo sapiens]	0.003	1.5	2	1	3	1	1	398	43.9	8.65	6.02	1	0	0.983	0.703	1.706	1.735	2.427	#REF!	155.4	91.1	64	89.6	Peak Found	High	High	High
Medium	Q494V2-2	Isoform 2 of Cilia- and flagella-associated protein 100 [OS=Homo sapiens]	0.026	1.012	1	1	12	1	1	612	71.1	7.11	6.78	1	0	0.822	0.601	1.341	1.632	2.231	#REF!	142.5	106.3	63.9	87.3	High	High	High	High
High	P11021	78 kDa glucose-regulated protein [OS=Homo sapiens]	0	26.602	11	6	22	4	1	654	72.3	5.16	58.67	6	0	1.677	0.957	1.291	0.852	1.678	#REF!	120.1	74.7	63.9	141.4	High	High	High	High
High	P17516	Aldo-keto reductase family 1 member C4 [OS=Homo sapiens]	0.001	1.897	2	1	2	1	1	323	37	6.93	3.59	1	0	1.141	0.581	0.944	0.827	1.626	#REF!	103	109.1	63.4	124.5	High	Peak Found	Peak Found	High
High	P50552	Vasodilator-stimulated phosphoprotein [OS=Homo sapiens]	0	4.206	6	2	2	2	1	380	39.8	8.94	4.68	2	0	1.35	3.478	2.219	1.643	1.932	#REF!	163.8	75.4	63.1	97.7	High	High	Peak Found	Peak Found
High	P16112	Aggrecan core protein [OS=Homo sapiens]	0	6.088	1	3	5	3	1	2415	250	4.18	10.71	3	0	1.321	0.657	0.99	0.749	1.506	#REF!	106	97.6	62.8	133.6	High	High	High	Peak Found
High	Q562R1	Beta-actin-like protein 2 [OS=Homo sapiens]	0	14.509	9	3	22	1	1	376	42	5.59	57.19	3	0	1.462	0.574	0.619	0.423	1.079	#REF!	67.7	109.5	62.8	160	Peak Found	Peak Found	Peak Found	High
High	P07339	Cathepsin D [OS=Homo sapiens]	0	54.526	35	11	30	11	1	412	44.5	6.54	78.86	11	0	3.257	3.194	8.271	2.364	3.251	#REF!	239.8	8.7	62.7	88.7	High	High	High	High
High	P02042	Hemoglobin subunit delta [OS=Homo sapiens]	0	10.222	13	2	69	1	1	147	16	8.05	168.32	2	0	0.797	0.436	0.562	0.706	1.291	#REF!	80.5	143.1	62.3	114.1	High	High	High	High
High	P01266-1	thyroglobulin [OS=Homo sapiens]	0	2.894	0	1	3	1	1	2768	304.6	5.58	7.88	1	0	1.841	0.746	1.216	0.66	1.63	#REF!	101.3	83.3	62.1	153.3	High	High	Peak Found	High
High	P13797	Plastin-3 [OS=Homo sapiens]	0	6.583	4	3	9	1	1	630	70.8	5.6	20.41	3	0	2.138	0.778	1.106	0.518	1.423	#REF!	88.1	79.7	61.9	170.3	High	High	High	High
High	P29966	Myristoylated alanine-rich C-kinase substrate [OS=Homo sapiens]	0	3.283	7	2	2	2	1	332	31.5	4.45	4.95	2	0	0.849	0.567	0.184	0.836	1.253	#REF!	79.6	167.2	61.3	91.8	Peak Found	High	Peak Found	High
High	P23284	peptidyl-prolyl cis-trans isomerase B [OS=Homo sapiens]	0.001	1.96	4	1	2	1	1	216	23.7	9.41	3.54	1	0	100	100	100	10.785	5.078	#REF!	310.2		61.1	28.8	High	Not Found	High	Peak Found
High	P05155-3	Isoform 3 of Plasma protease C1 inhibitor [OS=Homo sapiens]	0	23.177	14	7	25	7	1	505	55.7	6.4	47.34	7	0	1.068	0.524	0.62	4.911	7.686	#REF!	104.8	110.3	61.1	123.8	High	High	High	High
High	Q3ZCW2	Galectin-related protein [OS=Homo sapiens]	0.001	1.939	5	1	1	1	1	172	19	5.35	0	1	0	1.385	0.487	0.378	0.273	0.776	#REF!	46.5	123.1	59.9	170.5	High	Peak Found	Peak Found	Peak Found
High	P08603-1	complement factor H [OS=Homo sapiens]	0	48.192	13	13	31	13	1	1231	139	6.61	95.53	13	0	0.576	0.781	1.882	4.288	4.539	#REF!	204.3	81.2	59.7	54.8	High	High	High	High
High	Q9Y490	Talin-1 [OS=Homo sapiens]	0	131.986	16	29	80	29	1	2541	269.6	6.07	232.77	29	0	1.116	0.75	0.819	0.875	1.052	#REF!	103.3	96.9	58.8	141	High	High	High	High
High	Q93099	Homogentisate 1,2-dioxygenase [OS=Homo sapiens]	0	6.967	6	2	2	2	1	445	49.9	6.96	5.63	2	0	1.717	0.854	1.873	1.091	1.656	#REF!	138.5	85.1	58.1	118.3	Peak Found	High	Peak Found	High
High	P05783	Keratin, type I cytoskeletal 18 [OS=Homo sapiens]	0	3.976	4	2	6	1	1	430	48	5.45	11.95	2	0	100	100	100	0.657	2.364	#REF!	135.8		57.4	206.7	High	Not Found	Peak Found	Peak Found
High	O00757	fructose-1,6-bisphosphatase isozyme 2 [OS=Homo sapiens]	0	4.09	3	1	4	1	1	339	36.7	7.23	9.7	1	0	2.678	0.723	0.643	0.24	0.89	#REF!	51	79.3	57.3	212.4	High	High	High	High
High	Q9UHG3	prenylcysteine oxidase 1 [OS=Homo sapiens]	0	3.291	3	1	2	1	1	505	56.6	6.18	7.1	1	0	1.068	0.44	0.623	0.583	1.417	#REF!	79.6	127.8	56.2	136.5	Peak Found	High	Peak Found	High
High	P02655	Apolipoprotein C-II [OS=Homo sapiens]	0	2.319	9	1	3	1	1	101	11.3	4.72	6.29	1	0	1.246	0.596	1.424	1.143	2.391	#REF!	133.5	93.8	55.9	116.8	High	High	Peak Found	High
High	P15169	Carboxypeptidase N catalytic chain [OS=Homo sapiens]	0	15.151	6	2	9	2	1	458	52.3	7.34	28.04	2	0	2.674	1.732	2.886	1.079	1.666	#REF!	128.8	21.4	55.8	193.9	High	High	High	High
High	P68366	Tubulin alpha-4A chain [OS=Homo sapiens]	0	64.366	33	9	41	4	1	448	49.9	5.06	135.01	9	0	1.208	0.461	1.661	1.248	3.221	#REF!	158.3	69.8	55.4	116.5	High	High	High	High
High	P04075-2	Isoform 2 of Fructose-bisphosphate aldolase A [OS=Homo sapiens]	0	11.982	17	6	12	6	1	418	45.2	8.25	24.46	6	0	0.894	0.941	0.927	1.037	1.021	#REF!	62.9	254.1	55.4	27.6	High	High	High	High
High	P13671	Complement component c6 [OS=Homo sapiens]	0	3.168	2	1	1	1	1	934	104.7	6.76	3.29	1	0	1.259	0.504	0.884	0.702	1.753	#REF!	96.9	109.7	55.3	138.1	High	Peak Found	Peak Found	Peak Found
High	Q13822-2	Isoform 2 of Ectonucleotide pyrophosphatase/phosphodiesterase family member 2 [OS=Homo sapiens]	0	7.793	4	3	7	3	1	915	105.1	8.18	19.46	3	0	1.058	0.763	2.296	2.169	3.011	#REF!	198.3	71	54.4	76.3	High	Peak Found	High	High
High	Q14520-1	Hyaluronan-binding protein 2 [OS=Homo sapiens]	0	16.858	13	6	11	6	1	560	62.6	6.54	27.01	6	0	1.22	0.929	2.323	3.857	6.595	#REF!	212.2	54.4	54.3	79.1	High	High	High	High
Medium	P05091	Aldehyde dehydrogenase, mitochondrial [OS=Homo sapiens]	0.013	1.205	1	1	4	1	1	517	56.3	7.05	7.52	1	0	2.343	0.737	1.349	0.576	1.829	#REF!	99.4	73.7	54.3	172.6	High	High	High	High
High	P49721	proteasome subunit beta type-2 [OS=Homo sapiens]	0	2.616	5	1	2	1	1	201	22.8	7.02	5.69	1	0	3.009	0.974	2.298	0.764	2.359	#REF!	126.2	54.9	53.5	165.3	High	Peak Found	Peak Found	High
High	Q14353-2	Isoform 2 of Guanidinoacetate N-methyltransferase [OS=Homo sapiens]	0	4.202	8	1	1	1	1	269	29.4	5.87	4.13	1	0	3.327	0.664	0.01	0.01	0.01	#REF!		80.2	53.2	266.7	Not Found	Peak Found	Peak Found	High
High	Q9H223	EH domain-containing protein 4 [OS=Homo sapiens]	0.001	2.06	2	1	1	1	1	541	61.1	6.76	2.32	1	0	1.52	0.686	2.036	1.34	2.968	#REF!	155.4	76.3	52.4	116	Peak Found	Peak Found	High	Peak Found
Medium	Q08554-1	Desmocollin-1 [OS=Homo sapiens]	0.028	1.007	1	1	1	1	1	894	99.9	5.43	1.92	1	0	5.429	1.113	1.027	0.189	0.923	#REF!	47.9	46.7	52	253.4	Peak Found	Peak Found	Peak Found	High
High	P21399	Cytoplasmic aconitate hydratase [OS=Homo sapiens]	0	7.765	7	4	4	4	1	889	98.3	6.68	5.33	4	0	1.082	0.496	0.714	0.955	1.44	#REF!	74.2	140	51.5	134.3	High	Peak Found	High	High
High	P04040	catalase [OS=Homo sapiens]	0	18.284	11	4	7	4	1	527	59.7	7.39	14.54	4	0	1.444	0.488	0.654	0.402	0.778	#REF!	81.1	100.7	50.7	167.6	High	Peak Found	High	High
High	P00441	Superoxide dismutase [Cu-Zn] [OS=Homo sapiens]	0	4.8	8	1	1	1	1	154	15.9	6.13	3.59	1	0	0.5	0.263	0.328	0.655	1.246	#REF!	62.7	191.3	50.3	95.7	High	Peak Found	Peak Found	Peak Found
High	Q5QNW6-2	Isoform 2 of Histone H2B type 2-F [OS=Homo sapiens]	0.001	1.95	7	1	4	1	1	134	14.8	10.35	6.92	1	0	1.559	0.482	1.014	0.65	2.102	#REF!	100	98.6	47.6	153.8	High	High	High	High
High	Q6WN34-2	Isoform 2 of Chordin-like protein 2 [OS=Homo sapiens]	0.001	2	4	1	1	1	1	451	49.6	7.14	0	1	0	0.818	0.795	4.35	5.319	5.47	#REF!	249.9	57.4	45.7	47	Peak Found	Peak Found	High	Peak Found
High	P07355-2	Isoform 2 of Annexin A2 [OS=Homo sapiens]	0	10.358	13	4	8	4	1	357	40.4	8.37	13.8	4	0	4.938	2.557	1.434	0.726	1.26	#REF!	92.5	11.4	43.1	253.1	High	Peak Found	High	High
High	O43707	Alpha-actinin-4 [OS=Homo sapiens]	0	34.529	14	11	31	3	1	911	104.8	5.44	80.4	11	0	2.777	0.813	0.843	0.286	1.037	#REF!	43.2	82.4	41.7	232.7	Peak Found	High	Peak Found	High
High	P14625	Endoplasmin [OS=Homo sapiens]	0	13.592	6	4	8	3	1	803	92.4	4.84	17.24	4	0	1.012	0.639	1.122	0.872	1.807	#REF!	140.7	133.9	41.6	83.8	High	High	High	High
Medium	P17174	Aspartate aminotransferase, cytoplasmic [OS=Homo sapiens]	0.015	1.161	2	1	1	1	1	413	46.2	7.01	2.2	1	0	2.343	0.517	1.114	0.475	2.156	#REF!	89.6	80.4	41.5	188.4	Peak Found	Peak Found	Peak Found	High
High	Q9H0W9	Ester hydrolase C11orf54 [OS=Homo sapiens]	0	3.243	6	2	3	2	1	315	35.1	6.7	6	2	0	2.624	0.567	1.342	0.511	2.366	#REF!	97	72.3	41	189.7	High	Peak Found	Peak Found	High
High	Q6E0U4-1	Dermokine [OS=Homo sapiens]	0.003	1.466	2	1	3	1	1	476	47.1	7.28	0	1	0	1.378	0.334	0.869	0.631	2.602	#REF!	97.1	111.7	37.3	153.9	High	High	Peak Found	High
High	P62805	histone H4 [OS=Homo sapiens]	0	5.181	17	2	7	2	1	103	11.4	11.36	18.84	2	0	2.354	0.489	1.642	0.697	3.357	#REF!	118.9	72.5	36	172.6	High	High	High	High
High	P13473-3	Isoform LAMP-2C of Lysosome-associated membrane glycoprotein 2 [OS=Homo sapiens]	0	2.835	2	1	4	1	1	411	45.1	5.91	1.69	1	0	1.399	0.307	0.848	0.606	2.757	#REF!	95.4	112.5	34.6	157.5	High	High	Peak Found	High
Medium	P08758	annexin A5 [OS=Homo sapiens]	0.03	0.999	3	1	2	1	1	320	35.9	5.05	3.46	1	0	100	100	100	0.749	4.714	#REF!	157.1		33.3	209.6	High	Not Found	Peak Found	High
High	P02654	Apolipoprotein C-I [OS=Homo sapiens]	0	6.066	24	3	8	3	1	83	9.3	8.47	15.87	3	0	100	100	100	4.73	10.324	#REF!	306		28.4	65.6	High	Not Found	High	High
High	Q14624-1	Inter-alpha-trypsin inhibitor heavy chain H4 [OS=Homo sapiens]	0	22.984	9	8	12	8	1	930	103.3	6.98	25.55	8	0	3.93	8.383	8.895	4.413	1.061	#REF!	298	3.2	26.6	72.3	High	Peak Found	Peak Found	High
High	P00736	Complement C1r subcomponent [OS=Homo sapiens]	0	20.091	10	6	8	6	1	705	80.1	6.21	20.72	6	0	1.328	0.84	2.629	5.683	5.415	#REF!	298.8	26.4	26.2	48.6	High	High	Peak Found	Peak Found
High	Q16473	Putative tenascin-XA [OS=Homo sapiens]	0	4.962	6	1	1	1	1	311	33.7	5.5	2.66	1	0	0.091	0.081	0.155	1.695	1.904	#REF!	46.6	301.4	24.5	27.5	Peak Found	High	Peak Found	Peak Found
High	Q9NPG4	Protocadherin-12 [OS=Homo sapiens]	0	7.212	1	1	4	1	1	1184	128.9	5.29	10.03	1	0	4.235	1.057	11.504	2.717	10.886	#REF!	258.6	22.5	23.8	95.2	High	Peak Found	Peak Found	High
High	Q96DG6	Carboxymethylenebutenolidase homolog [OS=Homo sapiens]	0.003	1.635	3	1	4	1	1	245	28	7.18	8.28	1	0	1.192	0.426	5.038	4.227	11.837	#REF!	263.2	52.3	22.2	62.3	High	High	High	High
High	Q08830	Fibrinogen-like protein 1 [OS=Homo sapiens]	0	24.116	29	6	9	6	1	312	36.4	5.87	29.93	6	0	100	100	100	5.696	8.126	#REF!	352		19.8	28.2	High	Not Found	Peak Found	High
High	P02750	Leucine-rich alpha-2-glycoprotein [OS=Homo sapiens]	0	7.137	7	2	2	2	1	347	38.2	6.95	7.35	2	0	18.621	1.381	6.672	0.358	4.83	#REF!	118.4	13.4	18.5	249.7	High	Peak Found	Peak Found	Peak Found
High	P35527	Keratin, type I cytoskeletal 9 [OS=Homo sapiens]	0	104.627	36	14	23	14	1	623	62	5.24	89.82	14	0	11.416	2.163	0.981	0.048	0.453	#REF!	6.9	4.2	17.8	371	Peak Found	Peak Found	Peak Found	High
High	P02760	Protein AMBP [OS=Homo sapiens]	0	36.969	25	7	23	7	1	352	39	6.25	67.99	7	0	100	100	100	4.626	19.359	#REF!	321.4		14.7	63.9	High	Not Found	High	High
High	P01019	Angiotensinogen [OS=Homo sapiens]	0	10.769	9	4	8	4	1	485	53.1	6.32	20.9	4	0	100	100	100	6.22	13.062	#REF!	347.5		11.9	40.6	High	Not Found	High	High
High	P10909-2	Isoform 2 of Clusterin [OS=Homo sapiens]	0	38.445	21	8	25	8	1	501	57.8	6.68	68.16	8	0	6.62	2.402	17.735	4.782	18.213	#REF!	302	0.5	10.6	86.8	High	Peak Found	High	High
High	P0DJI8	Serum amyloid A-1 protein [OS=Homo sapiens]	0	9.174	40	3	3	3	1	122	13.5	6.79	11.11	3	0	0.813	0.435	2.881	6.778	6.625	#REF!	345.7	20.4	8.9	24.9	High	Peak Found	Peak Found	Peak Found
High	P01011-1	Alpha-1-antichymotrypsin [OS=Homo sapiens]	0	31.463	21	7	13	7	1	423	47.6	5.52	39.82	7	0	100	100	100	20.883	14.311	#REF!	372.2		7.2	20.6	High	Not Found	Peak Found	High
High	P04114	apolipoprotein B-100 [OS=Homo sapiens]	0	208.228	15	56	108	56	1	4563	515.3	7.05	267.89	56	0	0.841	0.778	0.967	2.837	2.728	#REF!	104.3	173.9	6	115.8	High	High	High	High
High	P09871	Complement C1s subcomponent [OS=Homo sapiens]	0	31.659	16	7	8	7	1	688	76.6	4.96	26.27	7	0	100	100	100	6.977	16.165	#REF!	363.6		5.2	31.2	High	Not Found	Peak Found	High
High	P00738	Haptoglobin [OS=Homo sapiens]	0	72.603	36	10	25	10	1	406	45.2	6.58	79.15	10	0	3.091	2.232	54.913	13.011	69.798	#REF!	368.7	0.6	0.9	29.8	High	Peak Found	Peak Found	High
